# Supplementary material for: (E)-1-(4-Fluoro­phen­yl)ethan-1-one semicarbazone
Source: Acta Crystallogr Sect E Struct Rep Online. 2009 Jun 20;65(Pt 7):o1619–20. doi: 10.1107/S1600536809022521 (PMC2969237; doi:10.1107/S1600536809022521)
Supplement: Supplementary file 2 [file e-65-o1619-Isup2.hkl]

# 
# h,k,l, Fc-squared, Fo-squared, sigma(Fo-squared) and status flag 
# 
data_I
_shelx_title ' sm2a_0m in P2(1)/c (100K)' 
_shelx_refln_list_code          4 
_shelx_F_calc_maximum      224.16 
_exptl_crystal_F_000       408.00 
_reflns_d_resolution_high  0.6196 
 
loop_ 
 _symmetry_equiv_pos_as_xyz 
 'x, y, z' 
 '-x, y+1/2, -z+1/2' 
 '-x, -y, -z' 
 'x, -y-1/2, z-1/2' 
 
_cell_length_a    18.8207 
_cell_length_b     6.6387 
_cell_length_c     7.3074 
_cell_angle_alpha  90.000 
_cell_angle_beta   95.887 
_cell_angle_gamma  90.000 
 
_shelx_F_squared_multiplier     1.000 
 
loop_ 
 _refln_index_h 
 _refln_index_k 
 _refln_index_l 
 _refln_F_squared_calc 
 _refln_F_squared_meas 
 _refln_F_squared_sigma 
 _refln_observed_status 
   1   0   0      213.61       -0.07      0.03 o 
   2   0   0     1074.21     1135.91     18.60 o 
   3   0   0        2.62        0.42      0.35 o 
   4   0   0      159.85      153.37      2.83 o 
   5   0   0       35.89       22.46      1.12 o 
   6   0   0      670.15      707.65      7.19 o 
   7   0   0      235.48      221.61      3.19 o 
   8   0   0      881.55      990.87     10.81 o 
   9   0   0      787.81      839.58      8.76 o 
  10   0   0     4532.06     5195.61     47.11 o 
  11   0   0        0.38       14.44      1.90 o 
  12   0   0     2296.60     2583.00     25.47 o 
  13   0   0       40.58       44.05      1.53 o 
  14   0   0      186.22      216.45      3.48 o 
  15   0   0      485.77      464.60      7.04 o 
  16   0   0        2.23       12.06      1.55 o 
  17   0   0      271.86      266.13      5.76 o 
  18   0   0      431.99      337.68      9.07 o 
  19   0   0       31.99       45.39      3.87 o 
  20   0   0       56.96       42.91      3.96 o 
  21   0   0       26.71       22.81      3.20 o 
  22   0   0       87.69       69.24      4.82 o 
  23   0   0       19.53       23.87      3.50 o 
  24   0   0      222.04      229.67     14.58 o 
  25   0   0      186.77      196.48      8.18 o 
  26   0   0      102.85      110.68      6.29 o 
  27   0   0      483.81      498.03     14.41 o 
  28   0   0        6.85       22.56      6.90 o 
  29   0   0       64.05       59.18      8.32 o 
  30   0   0        7.27       18.05      6.11 o 
   1   1   0        0.15       -0.38      0.19 o 
   2   1   0       28.11       20.90      1.25 o 
   3   1   0       43.63       31.89      1.30 o 
   4   1   0      144.04      123.38      1.70 o 
   5   1   0        0.21       -0.85      0.42 o 
   6   1   0        0.79       -0.82      0.41 o 
   7   1   0       45.80       46.78      0.92 o 
   8   1   0       25.00       24.00      0.72 o 
   9   1   0        1.18        1.85      0.47 o 
  10   1   0      151.44      154.93      1.86 o 
  11   1   0      155.35      147.53      1.88 o 
  12   1   0       38.70       37.01      1.05 o 
  13   1   0       32.90       29.56      0.99 o 
  14   1   0      172.60      154.03      2.07 o 
  15   1   0       76.56       69.74      1.68 o 
  16   1   0        0.00        0.68      1.04 o 
  17   1   0       28.28       22.24      1.40 o 
  18   1   0       53.14       40.75      2.33 o 
  19   1   0        2.32        2.65      1.40 o 
  20   1   0        0.90        0.69      1.36 o 
  21   1   0        0.11        3.38      1.54 o 
  22   1   0        6.48        8.80      3.30 o 
  23   1   0        0.37        0.08      1.55 o 
  24   1   0       13.02       19.10      3.25 o 
  25   1   0       31.92       41.51      3.13 o 
  26   1   0       22.95       25.88      2.67 o 
  27   1   0        2.57        0.99      1.91 o 
  28   1   0       32.14       44.46      4.74 o 
  29   1   0       15.54       17.48      3.08 o 
  30   1   0        2.40        2.84      5.28 o 
   0   2   0    50245.50    47024.56    756.74 o 
   1   2   0     2182.84     2270.42     20.50 o 
   2   2   0     1465.87     1499.74     14.92 o 
   3   2   0      891.29      908.18      7.54 o 
   4   2   0      342.63      364.43      3.59 o 
   5   2   0       97.90       78.32      1.36 o 
   6   2   0      347.02      365.88      3.36 o 
   7   2   0      441.51      447.79      4.00 o 
   8   2   0      244.46      308.26      3.11 o 
   9   2   0      450.72      478.07      4.37 o 
  10   2   0     2367.92     2618.78     18.49 o 
  11   2   0      176.09      189.57      2.31 o 
  12   2   0     1132.97     1267.26      9.19 o 
  13   2   0       99.69       84.95      1.70 o 
  14   2   0      389.20      403.34      4.38 o 
  15   2   0      664.09      623.94      6.63 o 
  16   2   0        6.86        9.76      1.25 o 
  17   2   0      135.15      135.31      3.51 o 
  18   2   0      271.60      208.50      4.55 o 
  19   2   0       16.88       25.44      2.15 o 
  20   2   0       42.79       38.39      2.51 o 
  21   2   0       32.48       27.48      2.48 o 
  22   2   0       57.42       50.25      4.08 o 
  23   2   0       27.36       21.12      2.53 o 
  24   2   0      169.20      170.38      5.35 o 
  25   2   0      124.00      126.93      4.72 o 
  26   2   0      117.91      137.93      5.10 o 
  27   2   0      495.38      493.38     11.89 o 
  28   2   0        1.27       -0.12      2.31 o 
  29   2   0      114.79      113.71      7.48 o 
   1   3   0        5.95        6.40      0.64 o 
   2   3   0       21.89       23.03      0.90 o 
   3   3   0        0.04        0.66      0.68 o 
   4   3   0      193.47      199.98      2.67 o 
   5   3   0        6.92        6.56      0.70 o 
   6   3   0       15.73       16.48      0.89 o 
   7   3   0       12.34       14.07      0.80 o 
   8   3   0        2.71        3.19      0.57 o 
   9   3   0        0.52        0.57      0.50 o 
  10   3   0      159.51      164.82      2.25 o 
  11   3   0      173.04      165.00      2.31 o 
  12   3   0      117.71      115.90      2.04 o 
  13   3   0       46.04       43.33      1.41 o 
  14   3   0      434.55      400.74      4.83 o 
  15   3   0      195.82      178.82      3.47 o 
  16   3   0        0.45       -0.52      1.12 o 
  17   3   0       46.30       38.38      2.42 o 
  18   3   0      150.31      134.87      4.38 o 
  19   3   0        2.10        1.46      1.41 o 
  20   3   0        3.60        4.88      1.61 o 
  21   3   0        0.54        1.44      2.12 o 
  22   3   0       20.28       20.55      2.40 o 
  23   3   0        1.28        1.72      1.78 o 
  24   3   0       26.02       28.91      2.71 o 
  25   3   0       54.02       55.31      4.23 o 
  26   3   0       58.05       67.23      4.65 o 
  27   3   0        8.36        9.30      3.21 o 
  28   3   0       79.37       88.60      6.36 o 
  29   3   0       22.16       30.50     10.59 o 
   0   4   0     5959.45     6359.84     63.87 o 
   1   4   0     2036.91     2230.15     16.77 o 
   2   4   0      758.50      776.06      6.73 o 
   3   4   0     1397.97     1511.68     12.41 o 
   4   4   0     1002.03     1148.47      9.44 o 
   5   4   0       78.14       76.60      1.65 o 
   6   4   0       36.61       35.44      1.19 o 
   7   4   0      143.98      147.35      2.34 o 
   8   4   0       55.73       78.98      1.73 o 
   9   4   0      142.80      152.29      2.48 o 
  10   4   0      487.45      496.56      5.23 o 
  11   4   0      558.28      588.51      5.93 o 
  12   4   0      208.35      222.02      3.45 o 
  13   4   0      165.36      162.60      2.95 o 
  14   4   0      593.27      592.77      7.53 o 
  15   4   0      655.82      614.37      9.08 o 
  16   4   0        2.13        1.72      1.32 o 
  17   4   0       24.84       28.54      2.22 o 
  18   4   0      122.17       99.72      3.54 o 
  19   4   0        2.89        2.51      1.48 o 
  20   4   0       23.87       22.03      2.25 o 
  21   4   0       31.89       28.34      2.62 o 
  22   4   0       26.26       23.50      2.57 o 
  23   4   0       26.80       20.93      3.17 o 
  24   4   0       84.73       78.97      4.73 o 
  25   4   0       29.26       24.12      3.92 o 
  26   4   0      158.23      173.32      8.18 o 
  27   4   0      409.82      448.13     14.02 o 
  28   4   0       35.76       51.62      6.41 o 
   1   5   0        2.00        1.99      0.69 o 
   2   5   0        1.50        0.93      0.74 o 
   3   5   0       42.54       44.63      1.70 o 
   4   5   0       44.44       45.98      1.53 o 
   5   5   0        2.18        2.76      0.79 o 
   6   5   0        2.04        0.71      0.69 o 
   7   5   0       10.40       11.50      1.06 o 
   8   5   0        1.93        1.90      0.79 o 
   9   5   0        0.08       -0.48      0.75 o 
  10   5   0        4.03        4.32      0.96 o 
  11   5   0        1.02        0.96      0.84 o 
  12   5   0       33.41       34.90      2.50 o 
  13   5   0        5.60        7.34      1.49 o 
  14   5   0       10.63        8.70      1.54 o 
  15   5   0        0.21        0.18      1.31 o 
  16   5   0        0.16        0.84      1.30 o 
  17   5   0       16.42       15.05      1.97 o 
  18   5   0        8.03        4.95      2.38 o 
  19   5   0        6.24        3.27      1.69 o 
  20   5   0        1.69       -0.68      1.84 o 
  21   5   0        0.12        3.21      2.44 o 
  22   5   0        2.75        4.85      6.09 o 
  23   5   0        0.00       -0.35      2.48 o 
  24   5   0        0.01        7.19      2.90 o 
  25   5   0        7.11       14.45      5.89 o 
  26   5   0        3.01        2.98      2.32 o 
   0   6   0     1775.58     1740.95     21.79 o 
   1   6   0      625.30      655.40      7.04 o 
   2   6   0      152.66      151.00      3.29 o 
   3   6   0      458.91      492.99      6.09 o 
   4   6   0      305.80      337.14      4.73 o 
   5   6   0        5.84        5.36      1.08 o 
   6   6   0        0.54       -0.21      0.84 o 
   7   6   0        9.95       11.11      1.36 o 
   8   6   0       63.21       67.98      2.44 o 
   9   6   0       52.77       57.08      2.50 o 
  10   6   0      135.60      131.83      3.50 o 
  11   6   0      257.42      268.68      5.64 o 
  12   6   0       60.79       63.10      2.89 o 
  13   6   0       97.37       96.99      3.45 o 
  14   6   0      297.23      294.94      6.10 o 
  15   6   0      253.08      251.81      5.61 o 
  16   6   0        7.60        4.52      2.02 o 
  17   6   0        2.07        2.55      2.29 o 
  18   6   0       69.18       66.66      4.26 o 
  19   6   0        0.02        3.56      2.74 o 
  20   6   0       14.58       14.48      3.52 o 
  21   6   0       18.23       18.36      3.83 o 
  22   6   0       11.81       11.75      3.46 o 
  23   6   0       11.09       10.49      3.20 o 
  24   6   0       51.22       62.41      9.59 o 
  25   6   0        4.51        7.97      2.34 o 
   1   7   0        2.20       -0.06      1.09 o 
   2   7   0        3.78        5.26      1.26 o 
   3   7   0       38.20       41.17      2.20 o 
   4   7   0       11.58       11.24      1.71 o 
   5   7   0        0.31       -2.32      1.98 o 
   6   7   0        0.00       -1.45      1.53 o 
   7   7   0       12.13       11.93      2.13 o 
   8   7   0        7.25        7.80      2.23 o 
   9   7   0        0.61        0.07      2.10 o 
  10   7   0        4.93        7.37      2.43 o 
  11   7   0       76.15       75.18      4.28 o 
  12   7   0        0.00        3.57      4.79 o 
  13   7   0       35.89       29.04      4.18 o 
  14   7   0       64.72       55.75      9.32 o 
  15   7   0       77.46       69.61      5.68 o 
  16   7   0        0.61       -0.27      2.79 o 
  17   7   0      104.49       92.84      6.36 o 
  18   7   0       13.24       10.21      3.39 o 
  19   7   0       16.48       14.56      3.74 o 
  20   7   0        0.11        0.48      3.57 o 
  21   7   0        0.00        1.71      2.19 o 
  22   7   0        0.94        7.38      2.65 o 
   0   8   0     1370.45     1301.04     41.67 o 
   1   8   0       62.53       54.55      5.15 o 
   2   8   0        7.73       11.10      4.06 o 
   3   8   0       14.04       15.71      3.57 o 
   4   8   0        8.33        9.33      3.31 o 
   5   8   0        2.37        5.50      4.94 o 
   6   8   0        0.44        1.77      3.91 o 
   7   8   0        0.59        7.53      3.19 o 
   8   8   0       76.58       75.15      5.91 o 
   9   8   0       17.56       17.75      3.79 o 
  10   8   0      111.35      112.63      7.85 o 
  11   8   0       16.81       20.24      7.41 o 
  12   8   0       41.77       45.70      4.95 o 
  13   8   0       17.39       22.34      4.09 o 
  14   8   0       41.44       53.57      5.45 o 
  15   8   0       35.54       40.58      4.94 o 
  16   8   0       18.44       23.23      4.24 o 
  17   8   0        1.14        1.97      2.77 o 
  18   8   0       46.23       45.05      4.86 o 
  19   8   0        0.87        4.79      2.48 o 
  20   8   0        6.39       17.60      5.75 o 
   1   9   0        8.69        6.35      3.45 o 
   2   9   0       16.80       19.93      4.15 o 
   3   9   0        8.10       11.31      3.69 o 
   4   9   0       12.31       15.43      3.86 o 
   5   9   0        0.57        1.81      3.03 o 
   6   9   0        0.80        2.97      3.15 o 
   7   9   0        1.97       -1.25      2.94 o 
   8   9   0        8.63        8.99      8.68 o 
   9   9   0        4.31        5.64      9.17 o 
  10   9   0        0.01        1.72      3.23 o 
  11   9   0       34.75       33.93      4.70 o 
  12   9   0        0.06        3.04      2.71 o 
  13   9   0        5.49       11.12      3.50 o 
  14   9   0        7.64        9.83      2.96 o 
  15   9   0       21.10       23.35      3.95 o 
  16   9   0        1.77       12.85      2.81 o 
   0  10   0      828.05      805.94     30.77 o 
   1  10   0        1.51        5.26      3.16 o 
   2  10   0        1.92        4.74      6.87 o 
   3  10   0        8.94       18.50      8.32 o 
   4  10   0        1.93        5.67      3.06 o 
   5  10   0        1.57        1.58      6.31 o 
   6  10   0        1.40        3.55      3.10 o 
   7  10   0        0.00        5.33      2.63 o 
   8  10   0       53.83       59.60      5.50 o 
   9  10   0        5.13       14.32      3.06 o 
  10  10   0       63.51       72.62      5.33 o 
 -30   1   1        2.13        3.96      5.16 o 
 -29   1   1        1.92        3.07      4.13 o 
 -28   1   1       91.24      105.83     13.57 o 
 -27   1   1        0.12        5.67      4.39 o 
 -26   1   1        3.56        4.66      2.33 o 
 -25   1   1        1.86        0.92      2.29 o 
 -24   1   1      121.63      141.51      5.80 o 
 -23   1   1      172.17      179.43      4.71 o 
 -22   1   1       81.19       80.00      3.18 o 
 -21   1   1        0.00        0.90      1.63 o 
 -20   1   1       16.77       16.78      2.53 o 
 -19   1   1        1.38        1.47      1.05 o 
 -18   1   1      323.34      319.65      4.96 o 
 -17   1   1       43.20       37.45      1.56 o 
 -16   1   1     1318.12     1255.48     10.40 o 
 -15   1   1        6.08        5.85      0.84 o 
 -14   1   1       18.75       14.22      0.87 o 
 -13   1   1      679.83      626.52      5.07 o 
 -12   1   1      236.88      243.07      2.49 o 
 -11   1   1      113.76      125.60      1.64 o 
 -10   1   1       59.97       60.87      1.13 o 
  -9   1   1      819.56      983.52      6.85 o 
  -8   1   1      611.35      645.47      4.79 o 
  -7   1   1        0.03        0.39      0.38 o 
  -6   1   1       24.63       30.14      0.85 o 
  -5   1   1     1894.20     1851.04     13.98 o 
  -4   1   1      414.85      385.87      3.76 o 
  -3   1   1     2440.91     2491.40     20.01 o 
  -2   1   1     4857.02     5229.22     41.94 o 
  -1   1   1     4326.38     4746.89     43.55 o 
   0   1   1     4706.58     5029.57     48.10 o 
   1   1   1     4920.25     5263.10     55.21 o 
   2   1   1     1321.66     1371.89     13.36 o 
   3   1   1     3439.32     3461.03     30.57 o 
   4   1   1      585.86      572.42      4.99 o 
   5   1   1      273.36      313.04      3.09 o 
   6   1   1     1274.20     1347.51      9.71 o 
   7   1   1     1159.02     1305.09      9.52 o 
   8   1   1      977.52     1087.12      8.19 o 
   9   1   1     2432.35     2931.22     19.60 o 
  10   1   1      500.15      647.65      5.08 o 
  11   1   1      439.04      516.10      4.20 o 
  12   1   1      276.74      295.59      3.01 o 
  13   1   1        0.00        1.33      0.58 o 
  14   1   1       46.63       53.93      1.42 o 
  15   1   1      182.10      142.71      2.32 o 
  16   1   1        0.65       -1.24      1.11 o 
  17   1   1      786.96      668.99     10.32 o 
  18   1   1     1031.26      846.13     15.91 o 
  19   1   1       62.24       72.15      3.30 o 
  20   1   1       24.23       20.31      2.17 o 
  21   1   1        8.87       11.25      1.92 o 
  22   1   1        5.14        2.40      1.68 o 
  23   1   1       24.95       24.83      2.57 o 
  24   1   1        2.16        0.50      1.66 o 
  25   1   1       17.27       15.57      2.41 o 
  26   1   1      750.74      768.33     19.08 o 
  27   1   1       46.72       47.50      3.70 o 
  28   1   1      191.16      194.43     12.84 o 
  29   1   1      192.82      201.17      8.23 o 
 -29   2   1        0.22        0.95      3.70 o 
 -28   2   1        1.86        2.46      4.13 o 
 -27   2   1        4.20       13.20      6.85 o 
 -26   2   1        0.81        2.07      2.39 o 
 -25   2   1        5.78        6.37      3.42 o 
 -24   2   1       21.28       18.79      3.11 o 
 -23   2   1       11.11       11.64      2.63 o 
 -22   2   1        0.92       -0.11      2.03 o 
 -21   2   1        3.06        2.62      1.45 o 
 -20   2   1       40.28       31.39      2.27 o 
 -19   2   1       19.31       16.41      1.68 o 
 -18   2   1       16.24       12.85      1.46 o 
 -17   2   1      127.84      105.68      2.79 o 
 -16   2   1      202.99      180.71      3.43 o 
 -15   2   1        0.08        2.04      0.75 o 
 -14   2   1      427.04      399.94      4.17 o 
 -13   2   1      637.03      599.91      5.28 o 
 -12   2   1      166.27      167.20      2.18 o 
 -11   2   1        0.36        3.43      1.14 o 
 -10   2   1      176.70      175.33      2.03 o 
  -9   2   1      108.50      108.26      1.53 o 
  -8   2   1       14.96       16.48      0.74 o 
  -7   2   1        0.45        1.69      0.41 o 
  -6   2   1      256.21      265.21      3.03 o 
  -5   2   1      156.82      148.65      2.35 o 
  -4   2   1      121.28      115.00      1.65 o 
  -3   2   1     1820.34     1657.37     24.12 o 
  -2   2   1     2972.42     2645.16     43.99 o 
  -1   2   1     1078.77      965.95     11.71 o 
   0   2   1      786.06      708.84     10.52 o 
   1   2   1     1059.55      922.57     15.69 o 
   2   2   1      293.64      264.85      3.18 o 
   3   2   1        4.02        3.33      0.60 o 
   4   2   1      124.76      115.10      1.96 o 
   5   2   1       39.44       39.74      1.17 o 
   6   2   1        0.08       -0.86      0.43 o 
   7   2   1        5.75        5.05      0.53 o 
   8   2   1       79.40       82.99      1.33 o 
   9   2   1       37.31       39.58      0.97 o 
  10   2   1        3.30        2.80      0.56 o 
  11   2   1       24.34       25.71      0.93 o 
  12   2   1       11.70       11.26      0.79 o 
  13   2   1       19.30       20.70      1.04 o 
  14   2   1        2.87        2.38      0.77 o 
  15   2   1       13.20        8.57      1.22 o 
  16   2   1        6.41        4.53      1.11 o 
  17   2   1        0.66       -0.94      0.95 o 
  18   2   1       15.14       13.12      1.92 o 
  19   2   1        8.28        2.23      1.57 o 
  20   2   1        0.16       -1.67      1.37 o 
  21   2   1        5.66        7.70      2.47 o 
  22   2   1       13.41       17.35      2.33 o 
  23   2   1       56.95       69.39      4.00 o 
  24   2   1       14.21       16.21      2.36 o 
  25   2   1       28.89       34.97      3.36 o 
  26   2   1       79.54       78.54      8.78 o 
  27   2   1       48.89       52.90      3.92 o 
  28   2   1        6.79        7.09      2.26 o 
  29   2   1       47.18       40.11      5.92 o 
 -29   3   1        5.62       14.54      4.41 o 
 -28   3   1        1.09       -2.80      3.70 o 
 -27   3   1      128.20      121.84      8.07 o 
 -26   3   1        4.94        7.64      2.60 o 
 -25   3   1       26.00       32.99      3.35 o 
 -24   3   1       21.05       18.55      2.78 o 
 -23   3   1       77.39       77.35      5.86 o 
 -22   3   1       60.13       68.55      4.50 o 
 -21   3   1        5.25        5.68      2.41 o 
 -20   3   1       63.98       60.88      4.87 o 
 -19   3   1        7.43        1.36      1.20 o 
 -18   3   1      177.46      164.45      4.41 o 
 -17   3   1      191.97      186.44      4.08 o 
 -16   3   1      532.89      505.71      7.05 o 
 -15   3   1       12.34       12.77      1.19 o 
 -14   3   1        3.87        2.97      0.88 o 
 -13   3   1      262.70      252.75      3.50 o 
 -12   3   1      306.28      323.94      3.72 o 
 -11   3   1       81.54       87.59      1.75 o 
 -10   3   1        2.82        1.54      0.57 o 
  -9   3   1      476.81      518.88      4.56 o 
  -8   3   1      185.42      188.29      2.53 o 
  -7   3   1       15.76       22.55      0.93 o 
  -6   3   1      133.29      153.42      2.01 o 
  -5   3   1      747.03      840.85      6.54 o 
  -4   3   1      179.99      191.11      2.25 o 
  -3   3   1      179.83      169.57      2.33 o 
  -2   3   1      138.51      168.45      2.25 o 
  -1   3   1     1191.36     1373.00     11.53 o 
   0   3   1      350.64      443.57      4.42 o 
   1   3   1       99.73      117.71      1.93 o 
   2   3   1     2456.56     2768.79     22.20 o 
   3   3   1     1243.48     1381.34     11.18 o 
   4   3   1        5.23       10.21      0.82 o 
   5   3   1       69.29       59.69      1.26 o 
   6   3   1      435.77      461.24      4.30 o 
   7   3   1      217.11      220.95      2.65 o 
   8   3   1       30.10       40.36      1.14 o 
   9   3   1      241.24      284.91      3.13 o 
  10   3   1      415.02      476.70      4.36 o 
  11   3   1     1330.86     1412.99     10.11 o 
  12   3   1      144.94      130.68      2.06 o 
  13   3   1      161.24      152.77      2.71 o 
  14   3   1        0.58       -1.50      0.75 o 
  15   3   1       39.99       47.60      1.92 o 
  16   3   1      148.07      145.95      3.66 o 
  17   3   1      465.04      415.39      6.84 o 
  18   3   1      570.78      492.79      8.54 o 
  19   3   1       82.59       72.84      3.14 o 
  20   3   1       20.35       22.27      2.40 o 
  21   3   1        5.26        6.60      1.96 o 
  22   3   1       43.39       49.90      3.64 o 
  23   3   1      110.65      117.31      5.24 o 
  24   3   1       12.77       12.96      2.60 o 
  25   3   1       43.97       48.52      5.57 o 
  26   3   1      370.97      370.85      9.85 o 
  27   3   1        4.22        4.79      2.30 o 
  28   3   1      168.01      199.16     11.62 o 
 -28   4   1        1.33        7.11      3.59 o 
 -27   4   1        0.01       -3.24      3.62 o 
 -26   4   1        3.74        7.23      3.77 o 
 -25   4   1        0.02       -0.81      2.14 o 
 -24   4   1        6.09        5.33      2.45 o 
 -23   4   1        9.17        9.89      2.87 o 
 -22   4   1        2.35        2.27      2.28 o 
 -21   4   1        1.70        1.11      2.26 o 
 -20   4   1       26.04       21.13      3.45 o 
 -19   4   1       10.61        9.25      2.14 o 
 -18   4   1        0.76       -0.49      1.24 o 
 -17   4   1        1.85        0.83      1.21 o 
 -16   4   1       44.44       40.04      2.53 o 
 -15   4   1        0.15       -0.76      1.05 o 
 -14   4   1      221.97      216.36      3.78 o 
 -13   4   1      197.74      192.08      3.18 o 
 -12   4   1       35.72       35.94      1.48 o 
 -11   4   1       21.94       21.50      1.21 o 
 -10   4   1       14.68       15.65      1.06 o 
  -9   4   1       13.17       16.84      0.94 o 
  -8   4   1       48.64       51.12      1.32 o 
  -7   4   1        0.01       -0.31      0.53 o 
  -6   4   1       63.61       69.62      1.45 o 
  -5   4   1        0.18        0.77      0.57 o 
  -4   4   1       57.02       61.47      1.40 o 
  -3   4   1      186.48      199.77      2.43 o 
  -2   4   1      258.61      278.93      3.11 o 
  -1   4   1      272.80      293.58      3.20 o 
   0   4   1       92.15      100.23      1.70 o 
   1   4   1        0.43        0.06      0.61 o 
   2   4   1        0.59       -1.07      0.54 o 
   3   4   1       24.91       29.57      1.11 o 
   4   4   1       87.62       87.60      1.70 o 
   5   4   1       72.04       71.47      1.66 o 
   6   4   1       11.77       11.40      0.86 o 
   7   4   1        0.04        0.23      0.58 o 
   8   4   1       27.28       30.15      1.11 o 
   9   4   1        7.06        6.68      0.85 o 
  10   4   1        0.63        0.87      0.77 o 
  11   4   1       25.86       24.38      1.72 o 
  12   4   1       14.20       14.24      1.29 o 
  13   4   1       43.50       47.91      1.79 o 
  14   4   1       35.11       33.60      1.72 o 
  15   4   1        0.57        0.20      1.16 o 
  16   4   1        0.74        0.47      1.07 o 
  17   4   1        1.52        2.22      1.41 o 
  18   4   1        9.68       10.01      1.72 o 
  19   4   1        3.08        5.30      1.90 o 
  20   4   1        0.12       -0.48      1.78 o 
  21   4   1        6.58        6.78      2.19 o 
  22   4   1        2.81        4.93      2.19 o 
  23   4   1       43.95       45.32      3.66 o 
  24   4   1       19.10       19.58      3.77 o 
  25   4   1        6.96        8.87      2.42 o 
  26   4   1       12.17       15.67      3.41 o 
  27   4   1       14.32       24.43      3.49 o 
 -26   5   1        9.34       11.17      5.69 o 
 -25   5   1       57.17       69.18      4.54 o 
 -24   5   1        0.70       -2.12      3.02 o 
 -23   5   1       27.91       20.90      3.01 o 
 -22   5   1       30.93       36.94      6.58 o 
 -21   5   1        6.58        4.90      2.68 o 
 -20   5   1       68.50       62.63      4.43 o 
 -19   5   1       17.24       13.66      2.49 o 
 -18   5   1       46.59       42.97      3.28 o 
 -17   5   1      305.08      311.98      6.77 o 
 -16   5   1      181.37      166.89      4.73 o 
 -15   5   1        3.72        4.48      1.43 o 
 -14   5   1        2.71        2.02      1.99 o 
 -13   5   1       81.74       80.95      3.21 o 
 -12   5   1      145.56      162.46      4.33 o 
 -11   5   1       40.23       45.20      2.33 o 
 -10   5   1        0.42        0.95      0.94 o 
  -9   5   1      144.88      141.34      3.17 o 
  -8   5   1       61.64       61.51      2.17 o 
  -7   5   1        4.16        5.07      1.04 o 
  -6   5   1       53.83       66.69      1.93 o 
  -5   5   1      388.03      429.51      7.02 o 
  -4   5   1       49.35       54.40      1.80 o 
  -3   5   1        0.28        0.62      0.72 o 
  -2   5   1       10.84       12.29      0.98 o 
  -1   5   1      207.45      240.90      3.16 o 
   0   5   1       63.94       73.50      1.81 o 
   1   5   1       17.72       20.82      1.25 o 
   2   5   1     1238.84     1379.84     12.24 o 
   3   5   1      388.26      425.48      4.87 o 
   4   5   1       55.73       67.09      2.18 o 
   5   5   1        4.90        7.64      0.93 o 
   6   5   1      144.25      149.28      2.66 o 
   7   5   1       63.13       59.73      2.02 o 
   8   5   1        0.74        0.59      0.84 o 
   9   5   1       11.06        8.55      1.17 o 
  10   5   1      250.78      272.11      4.57 o 
  11   5   1     1070.44     1102.83     13.85 o 
  12   5   1      522.62      511.28      6.52 o 
  13   5   1      296.64      295.50      5.32 o 
  14   5   1       36.47       35.48      3.02 o 
  15   5   1      250.76      247.76      5.72 o 
  16   5   1      284.70      280.28      6.99 o 
  17   5   1      219.18      205.93      5.95 o 
  18   5   1      236.72      214.91      6.90 o 
  19   5   1       63.48       61.79      4.07 o 
  20   5   1       17.73       20.66      3.43 o 
  21   5   1        1.34        1.45      2.15 o 
  22   5   1       58.99       69.27      4.30 o 
  23   5   1      121.35      130.25      5.49 o 
  24   5   1        9.70       10.06      3.43 o 
  25   5   1       52.86       58.04      5.18 o 
  26   5   1      177.56      173.44     15.11 o 
 -25   6   1        5.29        4.61      3.77 o 
 -24   6   1        0.51        6.36      2.76 o 
 -23   6   1        2.93        3.92      3.40 o 
 -22   6   1        2.26        3.53      2.90 o 
 -21   6   1        0.18        3.52      2.49 o 
 -20   6   1        1.28        1.87      3.85 o 
 -19   6   1        0.01       -1.76      2.01 o 
 -18   6   1        6.44        8.29      2.71 o 
 -17   6   1      128.20      123.73      5.60 o 
 -16   6   1       38.13       40.76      3.76 o 
 -15   6   1        2.55        1.84      1.64 o 
 -14   6   1        1.66        3.09      1.72 o 
 -13   6   1       31.84       28.59      2.68 o 
 -12   6   1       22.63       24.17      2.53 o 
 -11   6   1       68.82       75.42      3.64 o 
 -10   6   1       34.53       35.80      2.76 o 
  -9   6   1        0.05        0.87      1.57 o 
  -8   6   1       30.83       33.94      2.58 o 
  -7   6   1       10.42        9.77      1.52 o 
  -6   6   1        6.19        5.56      1.27 o 
  -5   6   1       95.45       95.61      3.03 o 
  -4   6   1       18.89       20.28      2.29 o 
  -3   6   1       36.52       38.20      2.08 o 
  -2   6   1       26.64       30.34      1.79 o 
  -1   6   1       57.79       58.83      3.03 o 
   0   6   1        0.06        0.22      1.10 o 
   1   6   1      189.39      194.80      4.26 o 
   2   6   1       87.16       88.62      2.93 o 
   3   6   1        7.36        8.45      1.41 o 
   4   6   1        4.38        3.56      1.23 o 
   5   6   1        9.38       10.49      1.44 o 
   6   6   1        1.23        0.49      1.15 o 
   7   6   1        0.53        1.51      1.02 o 
   8   6   1        9.44        6.91      1.61 o 
   9   6   1        0.14       -0.96      1.11 o 
  10   6   1        1.12        1.87      1.35 o 
  11   6   1       18.84       17.90      1.96 o 
  12   6   1        1.87        2.04      1.39 o 
  13   6   1       21.64       21.46      2.19 o 
  14   6   1       55.03       48.90      3.19 o 
  15   6   1       18.27       18.61      2.37 o 
  16   6   1       17.58       17.43      2.73 o 
  17   6   1        4.84        4.05      2.30 o 
  18   6   1        0.04       -2.21      2.25 o 
  19   6   1        0.25        1.19      2.11 o 
  20   6   1        0.29       -1.15      2.07 o 
  21   6   1        4.16        2.84      5.55 o 
  22   6   1        8.77       10.64      4.92 o 
  23   6   1        0.02        5.11      3.89 o 
  24   6   1        2.32        6.25      3.47 o 
 -22   7   1       12.67       17.40      5.53 o 
 -21   7   1        0.66        6.20      4.96 o 
 -20   7   1       12.35       10.22      3.32 o 
 -19   7   1        2.70        5.82      3.06 o 
 -18   7   1       17.68       18.92      3.30 o 
 -17   7   1      110.09      118.66      5.77 o 
 -16   7   1      193.84      172.51      8.84 o 
 -15   7   1        0.61       -2.12      2.29 o 
 -14   7   1        0.38       -2.44      2.23 o 
 -13   7   1       55.58       59.19      6.57 o 
 -12   7   1       38.59       45.51      3.37 o 
 -11   7   1       30.22       35.98      3.56 o 
 -10   7   1        7.22        9.87      2.12 o 
  -9   7   1       85.75       80.65      3.93 o 
  -8   7   1       16.47       19.48      2.39 o 
  -7   7   1        2.73        2.36      1.65 o 
  -6   7   1       11.10        9.93      2.05 o 
  -5   7   1      170.36      164.46      8.26 o 
  -4   7   1        7.93        5.68      1.98 o 
  -3   7   1        8.80        5.32      2.47 o 
  -2   7   1        9.94        7.39      1.99 o 
  -1   7   1       85.35       88.77      3.48 o 
   0   7   1      138.27      136.71      4.14 o 
   1   7   1       19.71       17.06      2.07 o 
   2   7   1      311.41      306.00      6.35 o 
   3   7   1      130.51      135.09      4.12 o 
   4   7   1        1.77        0.53      1.37 o 
   5   7   1        1.09        1.22      1.50 o 
   6   7   1       35.51       37.11      2.57 o 
   7   7   1       19.50       21.08      2.14 o 
   8   7   1       16.77       12.97      2.35 o 
   9   7   1       26.97       24.77      2.32 o 
  10   7   1      130.02      128.88      4.22 o 
  11   7   1      245.52      241.69      6.51 o 
  12   7   1       75.86       73.65      3.87 o 
  13   7   1       58.95       62.84      4.10 o 
  14   7   1       15.78       15.34      3.15 o 
  15   7   1       31.21       35.97      3.46 o 
  16   7   1       43.94       41.14      5.13 o 
  17   7   1      124.47      118.45      7.53 o 
  18   7   1      138.51      121.12      7.92 o 
  19   7   1       16.92       16.06      3.81 o 
  20   7   1       10.43        7.95      3.02 o 
  21   7   1        0.10        5.17      2.50 o 
  22   7   1       19.13       30.23      8.44 o 
 -20   8   1        0.03       10.02      7.34 o 
 -19   8   1        2.71        6.17      2.47 o 
 -18   8   1        1.42        9.92      4.28 o 
 -17   8   1      121.30      118.80      6.96 o 
 -16   8   1       52.59       53.87      5.20 o 
 -15   8   1        3.89        7.68      3.05 o 
 -14   8   1        0.15        4.08      2.56 o 
 -13   8   1       64.77       62.63      4.45 o 
 -12   8   1       32.42       23.85      3.45 o 
 -11   8   1       63.29       69.29      4.56 o 
 -10   8   1       43.71       41.74      3.93 o 
  -9   8   1        0.54       -2.36      3.00 o 
  -8   8   1       10.06       11.16      2.88 o 
  -7   8   1        3.17        2.11      1.74 o 
  -6   8   1        4.66        4.32      2.05 o 
  -5   8   1       71.67       69.59      3.85 o 
  -4   8   1        5.97        2.95      1.91 o 
  -3   8   1       79.72       71.94      3.85 o 
  -2   8   1       50.43       47.44      5.35 o 
  -1   8   1       42.54       43.04      5.04 o 
   0   8   1        5.59        3.23      1.85 o 
   1   8   1      183.01      185.49      5.62 o 
   2   8   1       52.50       53.00      4.20 o 
   3   8   1        0.20        0.71      1.79 o 
   4   8   1        1.42       -2.99      1.50 o 
   5   8   1        0.69       -0.90      1.91 o 
   6   8   1        0.01       -3.40      2.09 o 
   7   8   1        1.33        0.58      2.29 o 
   8   8   1        6.69        8.67      2.68 o 
   9   8   1        0.00       -2.60      2.16 o 
  10   8   1        0.88        1.84      2.47 o 
  11   8   1       17.57       17.03      3.86 o 
  12   8   1        0.17        0.83      2.98 o 
  13   8   1        1.65        2.82      3.13 o 
  14   8   1       16.22       21.00      4.07 o 
  15   8   1        9.97       15.31      3.78 o 
  16   8   1       22.25       30.56      6.16 o 
  17   8   1        8.85       14.17      6.09 o 
  18   8   1        0.03        4.26      2.56 o 
  19   8   1        0.05        8.67      2.91 o 
 -16   9   1      177.14      185.95     12.72 o 
 -15   9   1        0.18        7.18      2.83 o 
 -14   9   1        7.91       17.35      3.57 o 
 -13   9   1       51.45       58.85      5.49 o 
 -12   9   1       12.07       15.54      3.73 o 
 -11   9   1        8.54       -1.61      2.69 o 
 -10   9   1        5.38        5.09      4.52 o 
  -9   9   1       39.08       34.13      5.11 o 
  -8   9   1        4.59       10.21      3.59 o 
  -7   9   1        2.60        1.99      3.74 o 
  -6   9   1        0.39        3.69      3.17 o 
  -5   9   1       35.78       30.58      5.55 o 
  -4   9   1        4.32        6.06      3.42 o 
  -3   9   1       29.40       33.77      4.74 o 
  -2   9   1       67.07       66.31      5.77 o 
  -1   9   1       85.48       91.08      9.46 o 
   0   9   1      152.80      154.13      8.05 o 
   1   9   1      123.28      125.02      7.37 o 
   2   9   1       43.09       34.98      4.73 o 
   3   9   1       44.99       54.84      5.27 o 
   4   9   1        5.25        9.49      4.45 o 
   5   9   1        0.70        3.07      3.13 o 
   6   9   1       12.74       18.59      4.03 o 
   7   9   1        3.12        7.85      3.42 o 
   8   9   1       53.66       55.01      5.53 o 
   9   9   1       77.97       90.04      7.17 o 
  10   9   1       51.51       54.19      8.54 o 
  11   9   1       12.39       20.08      3.85 o 
  12   9   1       11.53       14.85      3.82 o 
  13   9   1        0.06        6.06      4.48 o 
  14   9   1        0.90        9.46      2.84 o 
  15   9   1       12.80       15.53      3.30 o 
 -10  10   1        1.95        8.49      2.96 o 
  -9  10   1        7.46       10.28      2.95 o 
  -8  10   1        5.00        5.24      6.24 o 
  -7  10   1        0.01        5.26      2.88 o 
  -6  10   1        5.41        8.36      3.09 o 
  -5  10   1        6.72        8.45      3.01 o 
  -4  10   1        3.97        6.52      4.18 o 
  -3  10   1        4.16        8.52      3.36 o 
  -2  10   1        0.68        5.27      4.30 o 
  -1  10   1       57.01       61.49      5.76 o 
   0  10   1        0.50        3.40      2.95 o 
   1  10   1       26.04       28.28      4.39 o 
   2  10   1        1.76        5.93      3.15 o 
   3  10   1        1.19        0.84      2.75 o 
   4  10   1        0.06        4.57      3.03 o 
   5  10   1        0.64        3.90      3.50 o 
   6  10   1        0.15        2.33      2.72 o 
   7  10   1        1.87        5.12      2.82 o 
   8  10   1        6.14       13.79      4.65 o 
   9  10   1        0.54       10.23      2.78 o 
  10  10   1        3.29       15.01      3.16 o 
 -30   0   2        1.23        4.79      5.87 o 
 -29   0   2        0.49        8.66      5.92 o 
 -28   0   2      133.09      118.37     11.84 o 
 -27   0   2       62.16       76.60     10.47 o 
 -26   0   2       47.40       45.78      8.95 o 
 -25   0   2      512.05      546.42     17.03 o 
 -24   0   2       19.96       27.30      5.50 o 
 -23   0   2       38.22       41.98      5.72 o 
 -22   0   2       25.20       23.97      6.75 o 
 -21   0   2       86.62       97.98      6.33 o 
 -20   0   2       48.07       43.29      4.58 o 
 -19   0   2      101.82      116.76      6.31 o 
 -18   0   2      326.74      326.10      7.29 o 
 -17   0   2      340.53      340.21      6.65 o 
 -16   0   2     3393.38     3340.88     42.85 o 
 -15   0   2     2757.63     2713.92     31.88 o 
 -14   0   2       26.58       32.21      1.55 o 
 -13   0   2        2.37        5.53      0.79 o 
 -12   0   2       40.32       42.61      1.30 o 
 -11   0   2       95.96      108.48      2.33 o 
 -10   0   2       20.59       23.51      1.17 o 
  -9   0   2      336.15      321.09      4.17 o 
  -8   0   2      113.42      100.89      1.97 o 
  -7   0   2      995.07     1118.99     10.82 o 
  -6   0   2     7476.90     7733.74     74.73 o 
  -5   0   2        0.02       -0.16      0.51 o 
  -4   0   2     3886.34     3925.19     47.30 o 
  -3   0   2        8.49        5.70      0.63 o 
  -2   0   2     2520.58     2809.37     35.53 o 
  -1   0   2      242.58      233.91      3.64 o 
   0   0   2     3706.82     4297.40     76.92 o 
   1   0   2      190.35      260.08      5.08 o 
   2   0   2     3731.61     3959.24     46.23 o 
   3   0   2      189.17      187.25      2.92 o 
   4   0   2     1640.11     1739.36     20.76 o 
   5   0   2      455.78      546.50      8.13 o 
   6   0   2     1005.14     1040.82     11.43 o 
   7   0   2      221.42      271.85      4.01 o 
   8   0   2      489.90      530.06      6.02 o 
   9   0   2     2061.23     2307.36     21.19 o 
  10   0   2      160.39      186.92      3.21 o 
  11   0   2      230.04      261.47      3.75 o 
  12   0   2      354.44      399.94      5.17 o 
  13   0   2        5.20        4.49      1.01 o 
  14   0   2        6.88       17.63      1.57 o 
  15   0   2       89.77      103.01      4.65 o 
  16   0   2      750.33      639.86     10.86 o 
  17   0   2      308.47      234.31      6.27 o 
  18   0   2      127.99      118.81      4.45 o 
  19   0   2        1.93        1.39      2.91 o 
  20   0   2       70.06       70.84      4.31 o 
  21   0   2        0.01        2.50      2.08 o 
  22   0   2       25.48       20.89      4.55 o 
  23   0   2       14.08       10.57      3.82 o 
  24   0   2      398.67      420.26     18.34 o 
  25   0   2        3.67        8.07      3.86 o 
  26   0   2      200.43      191.74     11.69 o 
  27   0   2      818.43      837.15     30.28 o 
  28   0   2        0.75        1.57      3.03 o 
  29   0   2      297.77      333.88     16.43 o 
 -30   1   2       18.07       28.77      5.29 o 
 -29   1   2       14.05       23.85      5.22 o 
 -28   1   2        0.22        4.80      4.60 o 
 -27   1   2        3.63        1.32      4.46 o 
 -26   1   2        4.90        0.68      3.77 o 
 -25   1   2        0.44       -3.97      3.60 o 
 -24   1   2        0.30       -2.76      5.67 o 
 -23   1   2        0.02       -5.80      3.13 o 
 -22   1   2        0.03       -1.94      3.67 o 
 -21   1   2        0.08        0.73      2.32 o 
 -20   1   2        0.29       -0.98      1.26 o 
 -19   1   2        0.00        0.15      0.93 o 
 -18   1   2        0.13       -0.02      1.00 o 
 -17   1   2        5.62        4.85      1.38 o 
 -16   1   2       23.58       20.23      1.41 o 
 -15   1   2       37.46       36.69      1.90 o 
 -14   1   2        0.17        0.25      0.80 o 
 -13   1   2        7.13        5.19      0.67 o 
 -12   1   2       19.68       18.60      0.88 o 
 -11   1   2        5.36        5.82      0.53 o 
 -10   1   2        0.63        0.32      0.34 o 
  -9   1   2        0.31        0.22      0.42 o 
  -8   1   2       20.10       23.88      0.79 o 
  -7   1   2        7.89        8.49      0.57 o 
  -6   1   2      120.54      122.62      1.48 o 
  -5   1   2      416.48      417.43      4.08 o 
  -4   1   2      424.55      418.83      5.79 o 
  -3   1   2       14.99       14.40      0.62 o 
  -2   1   2      837.61      746.53     14.34 o 
  -1   1   2     1395.99     1262.95     20.70 o 
   0   1   2      198.53      181.83      3.79 o 
   1   1   2      109.08       94.12      2.46 o 
   2   1   2      521.95      487.88     10.18 o 
   3   1   2      217.79      211.07      3.14 o 
   4   1   2        0.00       -0.49      0.47 o 
   5   1   2        4.31        4.95      0.53 o 
   6   1   2      166.82      169.48      2.01 o 
   7   1   2       88.42       88.99      1.59 o 
   8   1   2       14.89       16.10      0.81 o 
   9   1   2      141.10      137.35      1.75 o 
  10   1   2      134.84      123.88      1.74 o 
  11   1   2       12.32       11.96      0.71 o 
  12   1   2       67.44       64.02      1.32 o 
  13   1   2       67.60       55.74      1.51 o 
  14   1   2       17.19       15.19      1.25 o 
  15   1   2        0.00       -0.12      0.75 o 
  16   1   2        2.14        0.11      0.83 o 
  17   1   2        6.25        5.97      1.17 o 
  18   1   2        0.30       -1.78      0.97 o 
  19   1   2        0.29        0.11      1.00 o 
  20   1   2        0.53        1.61      1.56 o 
  21   1   2        0.01       -1.78      1.50 o 
  22   1   2        0.36        0.15      1.66 o 
  23   1   2        0.28        1.36      1.67 o 
  24   1   2        0.37        1.88      2.11 o 
  25   1   2        0.36        0.63      2.01 o 
  26   1   2        1.20        0.48      2.10 o 
  27   1   2        6.50        7.12      3.35 o 
  28   1   2        7.49        6.35      2.43 o 
  29   1   2        0.01        6.90      2.30 o 
 -29   2   2       22.41       17.33      4.86 o 
 -28   2   2      105.93      117.57      8.45 o 
 -27   2   2        5.55        7.53      3.99 o 
 -26   2   2        0.40        2.84      3.80 o 
 -25   2   2      365.33      386.82     14.06 o 
 -24   2   2        9.73       13.76      4.92 o 
 -23   2   2       28.35       20.63      5.31 o 
 -22   2   2       10.83       10.17      2.82 o 
 -21   2   2       60.46       67.13      3.32 o 
 -20   2   2        4.27        4.37      1.49 o 
 -19   2   2        0.03        3.31      1.30 o 
 -18   2   2      559.17      563.30      8.31 o 
 -17   2   2      435.82      423.98      6.72 o 
 -16   2   2     1658.71     1600.71     18.27 o 
 -15   2   2     1210.50     1176.35     12.28 o 
 -14   2   2        0.82        0.61      0.70 o 
 -13   2   2       69.01       77.25      1.84 o 
 -12   2   2      265.27      276.33      3.09 o 
 -11   2   2      189.14      205.34      2.43 o 
 -10   2   2       17.11       15.34      0.75 o 
  -9   2   2      122.53      115.13      1.62 o 
  -8   2   2       31.64       22.07      0.76 o 
  -7   2   2      456.54      523.59      4.03 o 
  -6   2   2     4229.18     4613.36     29.78 o 
  -5   2   2      234.80      226.80      2.27 o 
  -4   2   2     1408.40     1437.69     11.05 o 
  -3   2   2        4.53        8.84      0.71 o 
  -2   2   2     2742.74     3072.83     27.43 o 
  -1   2   2     1163.93     1178.25     11.18 o 
   0   2   2     2824.43     3083.47     29.59 o 
   1   2   2      150.97      200.71      2.53 o 
   2   2   2     2983.01     3351.39     29.44 o 
   3   2   2      132.22      137.24      2.06 o 
   4   2   2     1073.95     1110.96      9.54 o 
   5   2   2      307.30      348.57      3.44 o 
   6   2   2      409.31      382.71      3.66 o 
   7   2   2      149.85      175.08      2.18 o 
   8   2   2      275.48      294.03      2.95 o 
   9   2   2      820.48      919.65      7.00 o 
  10   2   2        1.46        2.42      0.52 o 
  11   2   2      133.99      153.04      2.19 o 
  12   2   2      565.32      602.19      5.87 o 
  13   2   2      191.80      188.26      3.49 o 
  14   2   2       72.02       87.78      2.43 o 
  15   2   2       33.05       39.48      1.95 o 
  16   2   2      377.68      321.84      5.36 o 
  17   2   2      126.41       95.69      3.33 o 
  18   2   2       79.01       74.72      3.71 o 
  19   2   2        2.14        0.92      1.22 o 
  20   2   2       29.60       25.15      2.71 o 
  21   2   2       10.13        7.41      2.12 o 
  22   2   2       26.35       25.73      2.90 o 
  23   2   2       79.67       89.99      4.56 o 
  24   2   2      129.99      132.14      6.79 o 
  25   2   2        2.61        4.71      2.52 o 
  26   2   2      105.65       92.72      5.79 o 
  27   2   2      411.64      414.60     16.46 o 
  28   2   2       37.07       41.95      6.43 o 
 -29   3   2       32.79       51.02      6.11 o 
 -28   3   2        0.02        2.00      5.08 o 
 -27   3   2       12.65       13.51      4.08 o 
 -26   3   2       13.67       14.40      4.14 o 
 -25   3   2        0.21        0.94      6.04 o 
 -24   3   2        0.62       -0.06      4.46 o 
 -23   3   2        0.90        7.27      8.78 o 
 -22   3   2        1.83        3.60      2.60 o 
 -21   3   2        0.01        1.72      2.06 o 
 -20   3   2        5.82        4.47      1.75 o 
 -19   3   2        3.42        6.16      1.70 o 
 -18   3   2        0.15       -0.40      1.23 o 
 -17   3   2        5.67        4.84      1.86 o 
 -16   3   2       27.66       29.56      2.07 o 
 -15   3   2       82.59       83.89      2.58 o 
 -14   3   2        1.33        1.32      0.84 o 
 -13   3   2        2.74        3.56      0.83 o 
 -12   3   2       65.84       72.71      1.82 o 
 -11   3   2       37.92       44.36      1.89 o 
 -10   3   2        6.62        5.54      0.72 o 
  -9   3   2        8.69        8.14      0.75 o 
  -8   3   2        5.18        8.11      0.69 o 
  -7   3   2        7.42        8.03      0.63 o 
  -6   3   2      177.78      193.28      2.27 o 
  -5   3   2      572.93      590.35      4.90 o 
  -4   3   2      626.06      641.59      5.19 o 
  -3   3   2       70.82       75.74      1.40 o 
  -2   3   2      744.98      751.91      6.89 o 
  -1   3   2     1287.53     1316.11      9.88 o 
   0   3   2      128.83      132.32      1.85 o 
   1   3   2      105.70      105.14      1.70 o 
   2   3   2      526.99      525.77      4.87 o 
   3   3   2      322.57      335.60      3.89 o 
   4   3   2        0.06        0.21      0.47 o 
   5   3   2        8.79       11.56      0.76 o 
   6   3   2      106.57      104.85      1.81 o 
   7   3   2       85.33       90.28      1.56 o 
   8   3   2       18.04       19.06      0.97 o 
   9   3   2      109.70      102.70      1.88 o 
  10   3   2      150.02      140.05      2.43 o 
  11   3   2       25.43       24.29      1.38 o 
  12   3   2      235.18      223.43      3.65 o 
  13   3   2      192.96      173.22      3.81 o 
  14   3   2       39.53       34.52      1.87 o 
  15   3   2        0.09       -0.16      1.02 o 
  16   3   2        5.71        3.33      1.34 o 
  17   3   2       31.02       26.77      2.17 o 
  18   3   2        2.92        3.67      1.42 o 
  19   3   2        2.27       -0.40      1.39 o 
  20   3   2        1.99        0.96      1.68 o 
  21   3   2        1.56       -0.24      2.01 o 
  22   3   2        5.31        5.45      2.16 o 
  23   3   2        0.86        1.63      2.02 o 
  24   3   2        1.28        3.54      2.03 o 
  25   3   2        1.84        4.50      2.42 o 
  26   3   2        1.02        3.18      2.21 o 
  27   3   2       14.44       13.47      2.77 o 
  28   3   2       25.80       24.51      3.47 o 
 -28   4   2       60.58       56.85      5.08 o 
 -27   4   2       24.13       31.86      4.52 o 
 -26   4   2       52.74       68.81      7.07 o 
 -25   4   2      178.76      165.20      9.58 o 
 -24   4   2        1.63       -0.10      4.40 o 
 -23   4   2       16.26       14.10      5.03 o 
 -22   4   2        0.51        0.22      1.96 o 
 -21   4   2       20.11       20.58      2.49 o 
 -20   4   2       14.20       17.52      2.99 o 
 -19   4   2      143.43      144.46      6.52 o 
 -18   4   2      749.75      767.04     11.94 o 
 -17   4   2      500.89      523.39      9.02 o 
 -16   4   2      213.30      209.85      5.07 o 
 -15   4   2       92.37       86.25      3.15 o 
 -14   4   2       59.11       58.82      2.49 o 
 -13   4   2      209.55      205.82      3.79 o 
 -12   4   2      581.34      574.19      6.81 o 
 -11   4   2      243.90      247.46      3.67 o 
 -10   4   2        1.20       -0.48      0.65 o 
  -9   4   2       39.95       54.96      1.68 o 
  -8   4   2       17.82       15.19      1.08 o 
  -7   4   2      108.22      127.60      2.20 o 
  -6   4   2     1175.41     1241.87      9.82 o 
  -5   4   2      382.33      389.82      3.82 o 
  -4   4   2      198.03      182.16      2.60 o 
  -3   4   2       15.80       23.20      0.95 o 
  -2   4   2     1250.15     1416.44     10.46 o 
  -1   4   2      637.64      676.71      6.37 o 
   0   4   2      930.30     1006.51      9.17 o 
   1   4   2      103.16      129.12      2.10 o 
   2   4   2     1328.68     1503.97     12.86 o 
   3   4   2       39.18       38.04      1.34 o 
   4   4   2      319.63      312.70      3.88 o 
   5   4   2       87.56       88.95      1.84 o 
   6   4   2      139.52      117.13      2.12 o 
   7   4   2       29.00       33.15      1.43 o 
   8   4   2       64.44       67.62      1.89 o 
   9   4   2       91.36       96.58      2.26 o 
  10   4   2      195.27      203.06      3.46 o 
  11   4   2       12.78       17.73      1.50 o 
  12   4   2      747.05      744.83     10.11 o 
  13   4   2      734.80      714.19      9.94 o 
  14   4   2      259.97      268.44      5.71 o 
  15   4   2        0.36        0.61      1.23 o 
  16   4   2       32.33       35.19      2.45 o 
  17   4   2        0.84        0.59      1.25 o 
  18   4   2       27.82       30.05      2.60 o 
  19   4   2        2.91        1.89      1.90 o 
  20   4   2        0.00        1.36      2.08 o 
  21   4   2       75.08       82.88      4.49 o 
  22   4   2       16.86       15.92      2.79 o 
  23   4   2      236.55      243.65     12.04 o 
  24   4   2        2.13        3.91      2.14 o 
  25   4   2       37.59       40.23      4.30 o 
  26   4   2       18.05       14.97      3.10 o 
  27   4   2       58.75       53.83      4.87 o 
 -26   5   2        0.66       -0.05      3.46 o 
 -25   5   2        1.47        5.01      4.59 o 
 -24   5   2        0.39       -6.11      4.15 o 
 -23   5   2        2.46        4.66      4.44 o 
 -22   5   2        7.01        5.85      2.47 o 
 -21   5   2        0.07        4.48      2.23 o 
 -20   5   2        9.39        7.41      2.93 o 
 -19   5   2        8.34        4.47      1.86 o 
 -18   5   2        0.09        0.82      1.55 o 
 -17   5   2        0.00        0.52      1.49 o 
 -16   5   2        0.32        0.08      1.77 o 
 -15   5   2       13.87       12.73      2.30 o 
 -14   5   2        7.39        5.43      1.67 o 
 -13   5   2       31.37       29.69      3.14 o 
 -12   5   2        0.44       -0.55      0.88 o 
 -11   5   2        6.66       10.30      2.79 o 
 -10   5   2        3.00        3.51      1.07 o 
  -9   5   2        3.84        5.21      1.10 o 
  -8   5   2        0.20       -0.04      0.75 o 
  -7   5   2        0.04       -0.16      0.83 o 
  -6   5   2       26.73       30.99      1.37 o 
  -5   5   2        1.13        0.07      0.67 o 
  -4   5   2       12.15       14.91      1.11 o 
  -3   5   2       70.23       77.44      1.85 o 
  -2   5   2        0.33       -0.96      0.66 o 
  -1   5   2        0.11        0.77      0.88 o 
   0   5   2       22.74       24.22      1.38 o 
   1   5   2        0.88       -0.91      0.90 o 
   2   5   2        0.00        0.16      0.74 o 
   3   5   2       18.01       18.24      1.28 o 
   4   5   2        1.55        1.64      0.87 o 
   5   5   2        6.95        6.72      1.04 o 
   6   5   2       12.14       11.92      1.20 o 
   7   5   2        4.19        3.87      1.13 o 
   8   5   2        0.72       -0.44      0.96 o 
   9   5   2       27.02       24.81      1.82 o 
  10   5   2       15.45       13.05      1.65 o 
  11   5   2        0.47        2.17      1.27 o 
  12   5   2       71.46       72.74      3.37 o 
  13   5   2        1.49        1.79      1.28 o 
  14   5   2        2.45        2.77      1.36 o 
  15   5   2        0.00       -1.39      1.25 o 
  16   5   2        1.88        1.05      1.79 o 
  17   5   2       18.15       15.20      2.22 o 
  18   5   2        6.07        4.29      2.18 o 
  19   5   2        3.22        4.72      2.24 o 
  20   5   2        1.32        1.19      2.08 o 
  21   5   2        7.77        8.83      2.50 o 
  22   5   2       14.93       22.62      4.43 o 
  23   5   2        0.04        3.48      3.70 o 
  24   5   2        0.01        2.57      4.40 o 
  25   5   2        5.76        7.33      2.70 o 
 -25   6   2      107.26      103.98      7.95 o 
 -24   6   2        1.38        7.83      5.18 o 
 -23   6   2       13.61       28.78      9.95 o 
 -22   6   2        0.01        8.59      4.72 o 
 -21   6   2        3.18        4.45      2.53 o 
 -20   6   2        5.73        7.07      2.66 o 
 -19   6   2       71.11       80.35      4.25 o 
 -18   6   2      370.56      384.64      8.85 o 
 -17   6   2      326.40      313.94      7.74 o 
 -16   6   2       72.62       69.31      3.79 o 
 -15   6   2       36.05       33.37      2.90 o 
 -14   6   2       38.88       34.03      2.85 o 
 -13   6   2      109.47      104.50      4.15 o 
 -12   6   2      283.15      279.19      6.77 o 
 -11   6   2      107.83       94.60      3.91 o 
 -10   6   2        9.73       10.43      1.98 o 
  -9   6   2        8.04       14.41      2.05 o 
  -8   6   2        0.49       -0.89      1.14 o 
  -7   6   2       67.90       69.77      3.05 o 
  -6   6   2      312.27      309.46      6.29 o 
  -5   6   2      123.85      124.41      3.81 o 
  -4   6   2       42.41       42.92      2.73 o 
  -3   6   2        2.03        0.99      1.78 o 
  -2   6   2      474.79      489.36      8.19 o 
  -1   6   2      148.21      155.69      4.13 o 
   0   6   2      203.05      205.93      4.42 o 
   1   6   2      125.02      129.25      3.81 o 
   2   6   2      392.04      415.84      7.32 o 
   3   6   2        9.00        7.83      1.50 o 
   4   6   2       67.03       65.84      3.83 o 
   5   6   2       25.13       24.18      2.45 o 
   6   6   2       42.55       39.50      2.37 o 
   7   6   2        7.11        6.29      1.47 o 
   8   6   2       17.00       21.03      2.01 o 
   9   6   2       47.48       43.38      2.71 o 
  10   6   2      222.02      232.55      5.47 o 
  11   6   2        2.95        3.53      1.45 o 
  12   6   2      342.66      326.73      7.89 o 
  13   6   2      373.70      360.54      7.37 o 
  14   6   2      144.72      144.34      4.90 o 
  15   6   2        0.00       -0.65      1.66 o 
  16   6   2       10.10       15.07      2.39 o 
  17   6   2        0.12        0.44      2.07 o 
  18   6   2       15.41       17.30      2.92 o 
  19   6   2        3.75        1.90      2.30 o 
  20   6   2        2.52        6.73      2.46 o 
  21   6   2       68.06       74.64      4.56 o 
  22   6   2        5.03        5.06      2.37 o 
  23   6   2      132.51      136.39      7.13 o 
 -22   7   2        5.80       13.10      9.15 o 
 -21   7   2        0.08        3.74      7.88 o 
 -20   7   2        4.04        6.91      3.55 o 
 -19   7   2        5.65        8.23      2.76 o 
 -18   7   2        0.40        3.59      3.18 o 
 -17   7   2        0.90       -0.39      1.86 o 
 -16   7   2        4.33        2.28      3.30 o 
 -15   7   2        0.08       -2.23      1.99 o 
 -14   7   2       24.64       25.42      2.84 o 
 -13   7   2       50.66       54.94      3.61 o 
 -12   7   2       30.32       28.23      3.31 o 
 -11   7   2        0.00        2.28      1.70 o 
 -10   7   2        0.07       -0.06      1.61 o 
  -9   7   2        0.04        0.87      1.50 o 
  -8   7   2        1.39        0.41      1.49 o 
  -7   7   2        6.08        6.24      3.52 o 
  -6   7   2        6.52        9.24      1.93 o 
  -5   7   2       94.73       90.98      4.56 o 
  -4   7   2       58.85       54.48      3.27 o 
  -3   7   2       41.66       38.70      2.90 o 
  -2   7   2      123.40      121.74      4.42 o 
  -1   7   2      174.47      165.68      4.60 o 
   0   7   2      106.08       99.76      5.56 o 
   1   7   2       39.84       32.67      2.46 o 
   2   7   2      105.68      105.48      3.70 o 
   3   7   2        4.56        3.20      1.54 o 
   4   7   2        3.74        2.68      1.41 o 
   5   7   2        0.07        3.17      1.37 o 
   6   7   2        2.63        2.85      1.45 o 
   7   7   2        1.51        2.77      1.54 o 
   8   7   2        0.25       -0.40      1.34 o 
   9   7   2      136.75      131.76      4.31 o 
  10   7   2      123.18      122.36      4.73 o 
  11   7   2        0.59        3.50      1.86 o 
  12   7   2        3.35        2.94      1.84 o 
  13   7   2       58.29       58.39      3.60 o 
  14   7   2       30.00       27.28      4.03 o 
  15   7   2        3.62        4.62      2.34 o 
  16   7   2       21.62       19.59      3.00 o 
  17   7   2        7.06        8.82      2.66 o 
  18   7   2        3.86        0.42      3.22 o 
  19   7   2        1.12        3.40      2.28 o 
  20   7   2        2.26        3.08      2.30 o 
  21   7   2        5.79       11.75      6.02 o 
 -19   8   2        1.11       18.39     10.44 o 
 -18   8   2       56.31       64.58      9.19 o 
 -17   8   2      126.03      112.11     10.73 o 
 -16   8   2      191.88      210.14      7.47 o 
 -15   8   2      169.58      174.86      6.94 o 
 -14   8   2        7.67        8.83      2.33 o 
 -13   8   2        3.38        5.16      2.20 o 
 -12   8   2       20.08       19.78      4.07 o 
 -11   8   2       14.81       10.48      2.30 o 
 -10   8   2       12.13       13.59      2.45 o 
  -9   8   2        0.49       -0.70      1.61 o 
  -8   8   2        9.63        8.72      2.29 o 
  -7   8   2       53.38       53.04      3.54 o 
  -6   8   2      120.16      131.88      4.97 o 
  -5   8   2        8.28        7.14      2.04 o 
  -4   8   2       28.70       27.12      2.87 o 
  -3   8   2        1.51        0.84      1.81 o 
  -2   8   2      160.20      157.22      6.15 o 
  -1   8   2       43.53       43.80      4.67 o 
   0   8   2       42.81       42.10      3.36 o 
   1   8   2      114.90      115.89      4.43 o 
   2   8   2      123.89      124.95      4.36 o 
   3   8   2        0.95        1.83      1.50 o 
   4   8   2       11.53       11.46      2.20 o 
   5   8   2        8.82        9.72      2.17 o 
   6   8   2        1.83       -0.11      1.83 o 
   7   8   2       13.49       13.45      2.37 o 
   8   8   2        9.07       10.41      2.29 o 
   9   8   2      100.32       87.75      5.72 o 
  10   8   2       48.03       47.67      3.47 o 
  11   8   2        1.78        3.54      2.01 o 
  12   8   2       50.54       49.23      3.97 o 
  13   8   2       12.76        4.44      2.59 o 
  14   8   2        4.93       11.52      2.82 o 
  15   8   2        0.76        5.54      2.52 o 
  16   8   2       49.02       52.36      5.75 o 
  17   8   2       10.26       17.60      4.08 o 
  18   8   2        9.88       14.54      4.60 o 
 -16   9   2        0.17        2.93      2.77 o 
 -15   9   2        1.65       11.04      3.17 o 
 -14   9   2       30.46       33.60      4.29 o 
 -13   9   2        7.19        5.35      4.68 o 
 -12   9   2        2.74        4.50      2.66 o 
 -11   9   2        2.33        6.04      2.51 o 
 -10   9   2        0.12       -0.46      2.21 o 
  -9   9   2        0.64       -0.80      1.92 o 
  -8   9   2        0.81        1.29      2.06 o 
  -7   9   2        4.20        7.13      3.11 o 
  -6   9   2       16.86       10.75      2.50 o 
  -5   9   2       21.49       17.37      3.00 o 
  -4   9   2       15.97       16.19      3.02 o 
  -3   9   2       16.52       15.05      2.77 o 
  -2   9   2       23.14       24.50      3.01 o 
  -1   9   2       27.08       25.14      3.01 o 
   0   9   2       34.29       37.90      3.34 o 
   1   9   2       14.71       15.29      3.45 o 
   2   9   2       34.56       31.92      3.50 o 
   3   9   2        0.13        0.28      1.89 o 
   4   9   2        2.00        1.32      2.05 o 
   5   9   2        0.07        2.44      2.04 o 
   6   9   2        1.83        1.11      1.98 o 
   7   9   2        0.07       -1.73      2.22 o 
   8   9   2        0.00        2.29      2.77 o 
   9   9   2       48.96       54.03      4.45 o 
  10   9   2       31.64       38.28      3.76 o 
  11   9   2        2.73        8.55      3.12 o 
  12   9   2        5.14       10.98      3.37 o 
  13   9   2       16.14       26.80      4.19 o 
  14   9   2        4.67        9.55      3.27 o 
  15   9   2        8.18       13.84      3.37 o 
 -10  10   2        2.22        8.51      3.11 o 
  -9  10   2        0.73        3.69      2.59 o 
  -8  10   2        8.35        7.43      2.96 o 
  -7  10   2       22.61       26.11      4.04 o 
  -6  10   2       51.27       49.46      5.02 o 
  -5  10   2        0.24       12.70      3.79 o 
  -4  10   2       10.77       12.16      3.38 o 
  -3  10   2       11.07        7.65      4.35 o 
  -2  10   2       25.31       25.46      5.55 o 
  -1  10   2       11.65       22.22      9.22 o 
   0  10   2       16.29       27.40      9.73 o 
   1  10   2       44.73       52.39      7.51 o 
   2  10   2       64.03       65.73      5.92 o 
   3  10   2        0.01        5.56      2.96 o 
   4  10   2        0.36        6.28      2.89 o 
   5  10   2        3.16        7.40      3.06 o 
   6  10   2        1.07        5.62      3.91 o 
   7  10   2       19.84       21.36      3.84 o 
   8  10   2        1.35        3.77      2.81 o 
   9  10   2       77.26       79.72      6.03 o 
 -29   1   3       11.66       24.09      6.59 o 
 -28   1   3        5.07       -0.20      5.46 o 
 -27   1   3        3.05        2.92      4.09 o 
 -26   1   3       89.20       86.97      7.07 o 
 -25   1   3      277.99      286.51     10.12 o 
 -24   1   3       14.06       13.92      4.02 o 
 -23   1   3       57.10       66.06      5.06 o 
 -22   1   3        1.06        4.09      1.81 o 
 -21   1   3       29.95       34.59      3.11 o 
 -20   1   3       70.93       70.43      3.86 o 
 -19   1   3       44.63       51.37      3.34 o 
 -18   1   3      501.57      482.73      9.34 o 
 -17   1   3      482.82      479.16      9.04 o 
 -16   1   3      769.27      765.52     12.28 o 
 -15   1   3     3186.79     3187.13     36.19 o 
 -14   1   3      818.24      824.68      9.73 o 
 -13   1   3      157.02      173.03      3.07 o 
 -12   1   3       13.21       13.12      0.98 o 
 -11   1   3      193.21      190.36      2.60 o 
 -10   1   3        8.97       12.80      0.74 o 
  -9   1   3       78.37       81.36      1.34 o 
  -8   1   3      250.66      252.90      2.44 o 
  -7   1   3     4032.31     4574.24     29.62 o 
  -6   1   3       44.01       44.49      0.84 o 
  -5   1   3        1.95        0.29      0.30 o 
  -4   1   3      856.38      916.02      6.65 o 
  -3   1   3     1076.55     1236.41     12.07 o 
  -2   1   3     1566.19     1693.91     14.55 o 
  -1   1   3     1012.19     1058.79      9.17 o 
   0   1   3       55.98       63.39      1.12 o 
   1   1   3     6476.84     7201.66     67.68 o 
   2   1   3      248.84      304.86      3.08 o 
   3   1   3      255.73      296.87      2.96 o 
   4   1   3      126.88      113.36      1.63 o 
   5   1   3      228.71      235.75      2.88 o 
   6   1   3       19.95       32.14      1.00 o 
   7   1   3       77.56       82.83      1.64 o 
   8   1   3      939.35     1039.61      8.51 o 
   9   1   3       32.34       33.74      0.98 o 
  10   1   3      165.35      167.75      2.22 o 
  11   1   3     4450.93     4404.81     36.82 o 
  12   1   3     1048.09     1039.56     10.90 o 
  13   1   3      797.76      767.22      8.72 o 
  14   1   3        5.14        7.75      1.34 o 
  15   1   3      402.21      377.63      6.82 o 
  16   1   3       74.92       73.92      2.96 o 
  17   1   3       80.64       94.48      3.38 o 
  18   1   3        2.68        1.70      1.12 o 
  19   1   3       36.01       44.13      2.71 o 
  20   1   3      181.78      199.86      6.65 o 
  21   1   3       41.23       36.11      3.34 o 
  22   1   3       88.47       91.42      5.99 o 
  23   1   3      108.84      101.10      6.07 o 
  24   1   3      115.71      104.56      8.95 o 
  25   1   3      600.44      612.99     17.31 o 
  26   1   3       75.69       76.01      5.79 o 
  27   1   3        1.43        3.03      2.23 o 
  28   1   3        0.81        3.95      2.09 o 
 -29   2   3      106.97      119.32     16.69 o 
 -28   2   3       51.70       51.78      5.58 o 
 -27   2   3        2.93        7.35      6.11 o 
 -26   2   3        4.92        7.01      5.29 o 
 -25   2   3       20.06       17.45      5.65 o 
 -24   2   3        0.32       -2.76      2.74 o 
 -23   2   3        0.33        2.89      2.46 o 
 -22   2   3       12.52        9.32      2.58 o 
 -21   2   3       48.54       50.95      3.28 o 
 -20   2   3        2.82        4.91      1.86 o 
 -19   2   3       50.91       48.99      3.33 o 
 -18   2   3       93.05       89.22      8.54 o 
 -17   2   3      145.61      142.51      4.62 o 
 -16   2   3        0.47        1.46      1.62 o 
 -15   2   3       34.56       32.56      2.48 o 
 -14   2   3       20.49       17.25      1.81 o 
 -13   2   3        3.54        3.17      0.89 o 
 -12   2   3       11.83       10.41      1.08 o 
 -11   2   3        5.77        1.95      0.61 o 
 -10   2   3       11.66        9.52      0.79 o 
  -9   2   3        0.54        0.01      0.45 o 
  -8   2   3        2.08        1.50      0.42 o 
  -7   2   3        2.41        1.20      0.43 o 
  -6   2   3        6.84        8.77      0.56 o 
  -5   2   3       45.57       52.21      1.02 o 
  -4   2   3       82.40       97.63      1.54 o 
  -3   2   3      157.23      169.44      2.02 o 
  -2   2   3       28.07       29.72      0.86 o 
  -1   2   3       68.11       71.02      1.30 o 
   0   2   3      208.80      220.30      2.94 o 
   1   2   3       61.52       67.10      1.54 o 
   2   2   3       29.80       32.33      0.82 o 
   3   2   3      184.48      198.03      2.57 o 
   4   2   3        0.42        0.26      0.45 o 
   5   2   3        7.98        9.39      0.72 o 
   6   2   3       44.47       43.17      1.36 o 
   7   2   3      256.85      242.74      3.31 o 
   8   2   3      268.73      253.13      3.52 o 
   9   2   3        2.02        1.52      0.70 o 
  10   2   3      324.79      295.32      4.91 o 
  11   2   3      523.27      487.41      6.51 o 
  12   2   3       18.00       15.76      1.06 o 
  13   2   3      114.66      105.14      2.52 o 
  14   2   3      231.53      194.15      4.54 o 
  15   2   3      167.46      139.33      3.92 o 
  16   2   3        0.05        0.78      1.05 o 
  17   2   3        7.22        3.82      1.24 o 
  18   2   3        0.35        4.35      1.34 o 
  19   2   3        4.21        3.94      1.74 o 
  20   2   3        4.82        4.41      2.24 o 
  21   2   3       33.53       42.91      6.49 o 
  22   2   3       23.42       24.63      3.63 o 
  23   2   3        5.32        3.28      2.39 o 
  24   2   3       36.31       33.44      4.20 o 
  25   2   3       67.16       67.88      5.59 o 
  26   2   3       10.44        9.22      2.84 o 
  27   2   3        0.02        5.26      2.39 o 
 -28   3   3        0.93        3.31      4.77 o 
 -27   3   3        0.64        0.06      4.63 o 
 -26   3   3      109.03      122.05      9.02 o 
 -25   3   3      165.75      156.54      9.74 o 
 -24   3   3       10.54       11.25      3.30 o 
 -23   3   3       45.06       51.03      4.96 o 
 -22   3   3        0.98        4.89      2.62 o 
 -21   3   3       83.56       91.88      5.57 o 
 -20   3   3       79.46       82.43      4.46 o 
 -19   3   3        4.92        5.03      1.86 o 
 -18   3   3       19.61       22.36      2.40 o 
 -17   3   3       61.97       63.08      3.22 o 
 -16   3   3      619.84      614.52     12.38 o 
 -15   3   3     1042.72     1041.40     16.11 o 
 -14   3   3     1510.09     1427.44     20.45 o 
 -13   3   3       32.61       42.49      2.75 o 
 -12   3   3        3.40        2.28      0.94 o 
 -11   3   3       19.61       25.36      1.17 o 
 -10   3   3       18.00       18.30      1.31 o 
  -9   3   3       55.79       55.28      1.64 o 
  -8   3   3        2.62        2.15      0.66 o 
  -7   3   3      751.00      859.09      7.42 o 
  -6   3   3       29.78       46.82      1.14 o 
  -5   3   3       72.32       74.36      1.63 o 
  -4   3   3     2350.88     2520.18     17.31 o 
  -3   3   3      106.79      122.69      1.81 o 
  -2   3   3      901.38      933.27      7.63 o 
  -1   3   3        1.47       -0.45      0.49 o 
   0   3   3      767.82      808.96      7.34 o 
   1   3   3     1594.46     1617.64     13.57 o 
   2   3   3       77.77       81.59      1.81 o 
   3   3   3       51.87       70.19      1.52 o 
   4   3   3        5.97        5.55      0.61 o 
   5   3   3       63.67       59.84      1.23 o 
   6   3   3       90.05      103.50      1.90 o 
   7   3   3      232.52      243.53      3.42 o 
   8   3   3      912.11      952.55     11.40 o 
   9   3   3       22.98       23.46      1.70 o 
  10   3   3       45.12       44.72      2.18 o 
  11   3   3     2866.11     2678.30     56.80 o 
  12   3   3      756.49      738.89      9.60 o 
  13   3   3      377.85      372.86      5.95 o 
  14   3   3       29.97       32.54      1.83 o 
  15   3   3      181.89      170.83      4.61 o 
  16   3   3       65.77       69.37      3.12 o 
  17   3   3       82.22       91.08      3.99 o 
  18   3   3        3.03        1.92      2.74 o 
  19   3   3       42.22       47.10      3.66 o 
  20   3   3      182.30      188.25      9.79 o 
  21   3   3      116.54      113.78      5.41 o 
  22   3   3        6.60        9.00      2.81 o 
  23   3   3       88.03       87.12      5.93 o 
  24   3   3        5.26        0.93      7.09 o 
  25   3   3      129.37      115.29     13.94 o 
  26   3   3        3.93        5.59      3.23 o 
  27   3   3        0.82        3.72      2.06 o 
 -27   4   3        0.77       -3.22      4.19 o 
 -26   4   3        0.05        3.16      4.51 o 
 -25   4   3       11.82       19.84      5.53 o 
 -24   4   3        0.05        2.72      2.60 o 
 -23   4   3        1.86        2.44      2.94 o 
 -22   4   3        1.94        0.05      2.94 o 
 -21   4   3       16.08       20.70      3.66 o 
 -20   4   3        1.12       -0.94      2.87 o 
 -19   4   3       41.00       41.16      3.99 o 
 -18   4   3       13.41       15.44      2.99 o 
 -17   4   3       96.11       97.08      8.66 o 
 -16   4   3        0.03        0.75      1.51 o 
 -15   4   3       17.68       15.11      1.42 o 
 -14   4   3        0.15        1.42      1.10 o 
 -13   4   3        0.36        0.97      0.69 o 
 -12   4   3       17.93       12.36      1.15 o 
 -11   4   3        1.37       -0.03      0.65 o 
 -10   4   3        7.85        4.22      0.85 o 
  -9   4   3        0.12        0.55      0.65 o 
  -8   4   3        0.44        0.05      0.82 o 
  -7   4   3       13.00       14.82      0.97 o 
  -6   4   3       24.71       29.31      1.78 o 
  -5   4   3       31.67       33.77      1.06 o 
  -4   4   3       46.40       54.98      1.24 o 
  -3   4   3      149.82      172.11      2.51 o 
  -2   4   3       75.61       73.48      1.54 o 
  -1   4   3        2.30        2.90      0.82 o 
   0   4   3       24.78       26.82      1.10 o 
   1   4   3        2.08        1.89      0.62 o 
   2   4   3        6.19        6.20      0.78 o 
   3   4   3       60.16       67.68      1.68 o 
   4   4   3       17.07       18.59      1.05 o 
   5   4   3        4.45        5.31      0.88 o 
   6   4   3       13.67       17.08      1.25 o 
   7   4   3       66.64       70.36      2.13 o 
   8   4   3      109.85      106.90      2.83 o 
   9   4   3        1.59        1.29      0.92 o 
  10   4   3       45.97       44.31      2.25 o 
  11   4   3      161.15      151.46      3.61 o 
  12   4   3        2.16        2.70      1.06 o 
  13   4   3       54.62       50.11      2.20 o 
  14   4   3       71.10       62.33      2.64 o 
  15   4   3      127.06      118.10      3.43 o 
  16   4   3        0.10       -0.87      1.20 o 
  17   4   3        2.82        2.44      1.47 o 
  18   4   3        2.30        1.94      1.71 o 
  19   4   3        4.43        3.14      1.86 o 
  20   4   3        4.07        4.65      2.11 o 
  21   4   3        9.25        9.70      3.01 o 
  22   4   3        0.97       -0.27      2.30 o 
  23   4   3        5.06        1.99      3.47 o 
  24   4   3       23.71       19.26      4.62 o 
  25   4   3       39.02       33.75      4.37 o 
  26   4   3        1.13        4.79      2.47 o 
 -26   5   3       69.34       71.74     19.47 o 
 -25   5   3       98.65      104.49      8.23 o 
 -24   5   3        2.45       12.91      5.14 o 
 -23   5   3       23.81       25.62      4.14 o 
 -22   5   3        1.80        1.67      2.45 o 
 -21   5   3       80.26       90.96      8.50 o 
 -20   5   3       68.80       70.58      5.20 o 
 -19   5   3       19.57       24.33      3.79 o 
 -18   5   3       11.55       11.36      2.87 o 
 -17   5   3        0.40        0.84      2.27 o 
 -16   5   3      345.07      338.42     11.27 o 
 -15   5   3      324.62      332.33      7.28 o 
 -14   5   3     1331.87     1315.64     19.82 o 
 -13   5   3        0.28        2.14      1.24 o 
 -12   5   3       44.28       41.26      2.30 o 
 -11   5   3       18.98       16.39      1.64 o 
 -10   5   3       32.85       28.49      1.95 o 
  -9   5   3       20.93       23.51      1.75 o 
  -8   5   3        7.23        9.14      1.25 o 
  -7   5   3       94.35      100.64      2.71 o 
  -6   5   3      129.89      145.86      3.24 o 
  -5   5   3       76.37       83.21      3.71 o 
  -4   5   3     1795.05     1844.18     19.08 o 
  -3   5   3      389.35      425.37      6.32 o 
  -2   5   3      317.23      310.47      4.97 o 
  -1   5   3       94.29      100.01      2.66 o 
   0   5   3      732.37      748.74      8.53 o 
   1   5   3      350.10      329.21      5.00 o 
   2   5   3        9.01        9.92      1.37 o 
   3   5   3        7.29        5.45      1.06 o 
   4   5   3       16.05       17.13      1.49 o 
   5   5   3       10.16        8.72      1.27 o 
   6   5   3       29.20       29.82      1.82 o 
   7   5   3      119.33      120.57      3.22 o 
   8   5   3      384.13      385.33      6.34 o 
   9   5   3       46.33       47.71      3.66 o 
  10   5   3        5.49        4.73      1.27 o 
  11   5   3     1366.25     1358.87     18.15 o 
  12   5   3      428.20      418.10      7.72 o 
  13   5   3      196.81      209.70      5.08 o 
  14   5   3       19.40       21.48      2.30 o 
  15   5   3       67.83       67.20      3.40 o 
  16   5   3       52.22       53.14      3.13 o 
  17   5   3       39.70       42.42      2.96 o 
  18   5   3        7.48        5.32      2.13 o 
  19   5   3       44.67       49.39      4.03 o 
  20   5   3      117.19      113.09      5.55 o 
  21   5   3      130.07      128.32      6.98 o 
  22   5   3        3.79        6.17      2.58 o 
  23   5   3       63.16       63.14      8.58 o 
  24   5   3        2.89        2.79      2.33 o 
 -24   6   3        0.04        8.26      4.50 o 
 -23   6   3        2.30       -3.87      4.12 o 
 -22   6   3        2.85        5.06      2.91 o 
 -21   6   3        2.07       -2.67      2.54 o 
 -20   6   3       13.15       17.83      4.86 o 
 -19   6   3        2.64        3.70      3.04 o 
 -18   6   3       45.33       46.26      4.54 o 
 -17   6   3        7.21        7.45      3.11 o 
 -16   6   3        0.04       -0.69      4.99 o 
 -15   6   3        3.86        4.91      1.79 o 
 -14   6   3       31.54       38.17      3.18 o 
 -13   6   3        6.91       10.25      1.94 o 
 -12   6   3       13.45       13.21      2.04 o 
 -11   6   3        0.21        1.25      2.43 o 
 -10   6   3       10.31        8.47      1.86 o 
  -9   6   3        0.55       -0.91      1.30 o 
  -8   6   3        0.20        0.86      1.49 o 
  -7   6   3       20.77       20.46      2.42 o 
  -6   6   3        9.65        7.02      1.62 o 
  -5   6   3        3.10        3.48      1.19 o 
  -4   6   3       10.52        8.11      2.04 o 
  -3   6   3        0.00       -0.92      0.99 o 
  -2   6   3       26.88       27.13      2.05 o 
  -1   6   3       77.98       75.73      2.58 o 
   0   6   3       69.90       68.98      2.52 o 
   1   6   3       23.97       27.16      1.78 o 
   2   6   3        0.01       -0.91      0.94 o 
   3   6   3        4.63        5.67      1.39 o 
   4   6   3       16.70       17.93      1.85 o 
   5   6   3       11.80        9.82      1.61 o 
   6   6   3        2.21        2.03      1.27 o 
   7   6   3       28.81       20.70      2.11 o 
   8   6   3        1.78        0.90      1.34 o 
   9   6   3        5.02        5.16      1.58 o 
  10   6   3       97.73       98.23      3.98 o 
  11   6   3       50.25       48.91      3.10 o 
  12   6   3       81.49       80.45      4.18 o 
  13   6   3        2.21        1.99      1.62 o 
  14   6   3       50.07       51.20      3.20 o 
  15   6   3        6.51        6.31      1.96 o 
  16   6   3        0.03        2.02      1.73 o 
  17   6   3        2.24        2.89      2.14 o 
  18   6   3        3.18        1.91      2.14 o 
  19   6   3        0.13       -1.99      2.37 o 
  20   6   3        1.20        5.43      2.81 o 
  21   6   3        9.84       11.51      8.41 o 
  22   6   3       34.15       32.35      4.24 o 
  23   6   3        2.08        5.69      2.74 o 
 -22   7   3        0.00       11.42      4.93 o 
 -21   7   3       20.26       27.22      5.29 o 
 -20   7   3       32.99       27.60      4.28 o 
 -19   7   3        0.27       -0.65      2.62 o 
 -18   7   3        3.33        6.62      3.89 o 
 -17   7   3       15.29       24.41      3.89 o 
 -16   7   3      124.20      122.11      7.76 o 
 -15   7   3      383.89      382.71     26.63 o 
 -14   7   3      353.04      334.81     16.56 o 
 -13   7   3        2.41        4.23      1.91 o 
 -12   7   3       14.91       15.08      2.45 o 
 -11   7   3        3.70        4.94      1.89 o 
 -10   7   3       11.43       12.43      2.27 o 
  -9   7   3        5.47        8.57      2.82 o 
  -8   7   3        0.02       -0.83      3.28 o 
  -7   7   3      120.92      124.89      5.95 o 
  -6   7   3       36.25       38.91      3.13 o 
  -5   7   3        7.82        6.08      1.97 o 
  -4   7   3      362.82      342.29      8.51 o 
  -3   7   3       44.29       47.99      3.37 o 
  -2   7   3       53.06       52.48      3.10 o 
  -1   7   3       29.59       23.53      2.53 o 
   0   7   3      158.76      153.01      4.88 o 
   1   7   3      192.53      189.39      5.42 o 
   2   7   3        2.49        1.30      1.50 o 
   3   7   3       24.95       22.02      2.37 o 
   4   7   3        6.76        7.35      1.78 o 
   5   7   3        0.08        1.42      2.08 o 
   6   7   3        6.52        6.38      2.16 o 
   7   7   3       32.85       30.53      2.93 o 
   8   7   3       84.29       75.66      4.96 o 
   9   7   3       66.00       64.71      3.98 o 
  10   7   3        3.02        2.64      1.93 o 
  11   7   3      692.40      658.13     26.04 o 
  12   7   3      178.96      172.47      5.45 o 
  13   7   3      114.12      126.79      4.84 o 
  14   7   3        3.69        1.47      1.81 o 
  15   7   3       28.04       32.51      3.97 o 
  16   7   3       37.20       34.38      3.74 o 
  17   7   3        6.73        5.19      2.31 o 
  18   7   3       13.06       15.30      6.16 o 
  19   7   3       31.52       33.82      4.41 o 
  20   7   3       42.48       37.39      4.60 o 
 -19   8   3        0.23        6.55      6.63 o 
 -18   8   3       69.30       70.32      5.55 o 
 -17   8   3        3.59        5.12      2.84 o 
 -16   8   3        4.44        4.05      2.90 o 
 -15   8   3       21.60       34.00      4.85 o 
 -14   8   3       38.67       52.13      5.90 o 
 -13   8   3        1.12       -0.96      2.62 o 
 -12   8   3        1.23        0.60      2.93 o 
 -11   8   3        2.15        1.41      1.88 o 
 -10   8   3        3.65        5.62      2.11 o 
  -9   8   3        2.29        3.96      1.89 o 
  -8   8   3        0.99       -0.74      1.66 o 
  -7   8   3       16.14       15.08      2.53 o 
  -6   8   3        0.52        0.26      1.82 o 
  -5   8   3        8.89        4.72      3.64 o 
  -4   8   3        8.67        7.89      2.22 o 
  -3   8   3        5.55        2.14      2.10 o 
  -2   8   3        1.82        2.73      1.96 o 
  -1   8   3       41.39       39.59      3.38 o 
   0   8   3       54.69       58.31      3.89 o 
   1   8   3       25.91       21.63      2.86 o 
   2   8   3        0.00       -1.24      1.81 o 
   3   8   3        1.52        1.78      1.88 o 
   4   8   3        9.01        4.72      2.11 o 
   5   8   3       11.93       10.86      2.43 o 
   6   8   3        3.06        2.24      2.19 o 
   7   8   3       52.02       47.93      3.73 o 
   8   8   3       16.30       14.92      2.73 o 
   9   8   3        0.23       -0.34      2.46 o 
  10   8   3      106.56      107.22      6.60 o 
  11   8   3       82.29       83.14      5.69 o 
  12   8   3       82.53       85.50      4.22 o 
  13   8   3        7.35        5.42      2.55 o 
  14   8   3       76.43       80.86     14.94 o 
  15   8   3        1.58        2.37      2.27 o 
  16   8   3        0.19       -5.56      3.40 o 
  17   8   3        3.77        5.77      8.07 o 
 -15   9   3      392.62      400.94     11.80 o 
 -14   9   3       26.70       28.15      6.13 o 
 -13   9   3        5.26        4.87      2.91 o 
 -12   9   3        0.03       -2.17      2.92 o 
 -11   9   3        0.99       -3.41      7.63 o 
 -10   9   3        3.66        4.19      3.41 o 
  -9   9   3        0.07       -2.60      4.04 o 
  -8   9   3        2.21        5.73      3.15 o 
  -7   9   3      164.66      171.24      7.47 o 
  -6   9   3        0.28       -0.71      2.83 o 
  -5   9   3        4.04        3.22      2.45 o 
  -4   9   3        4.67        5.26      2.55 o 
  -3   9   3        9.00       11.16      2.53 o 
  -2   9   3        6.09        4.94      2.51 o 
  -1   9   3        1.29        1.95      2.46 o 
   0   9   3        0.41       -2.10      2.73 o 
   1   9   3      123.65      121.32      5.52 o 
   2   9   3        6.87        8.82      3.20 o 
   3   9   3       44.53       42.63      3.98 o 
   4   9   3        1.29        1.75      2.53 o 
   5   9   3        0.50        2.34      2.16 o 
   6   9   3        0.73        0.93      2.06 o 
   7   9   3        4.28        5.54      3.38 o 
   8   9   3       12.64       11.55      4.67 o 
   9   9   3       35.64       35.16      4.60 o 
  10   9   3        6.88        4.02      4.29 o 
  11   9   3      316.64      290.35     15.26 o 
  12   9   3       94.52       93.50      5.64 o 
  13   9   3       35.94       41.58      8.36 o 
  -8  10   3        0.71        4.98      3.14 o 
  -7  10   3        4.57        3.42      3.55 o 
  -6  10   3        0.28       -2.30      4.44 o 
  -5  10   3       15.49        5.00      4.57 o 
  -4  10   3        0.53        1.19      5.99 o 
  -3  10   3        0.90        2.15      6.43 o 
  -2  10   3        0.16       -2.19      4.67 o 
  -1  10   3        0.13       -0.12      2.89 o 
   0  10   3        0.25       -1.59      5.50 o 
   1  10   3        4.77        2.13      5.87 o 
   2  10   3        1.04       -0.08      5.26 o 
   3  10   3        6.90        7.88      2.82 o 
   4  10   3        3.64        9.17      2.86 o 
   5  10   3        3.14        3.90      3.62 o 
   6  10   3        0.00        1.08      2.61 o 
 -29   0   4        0.23       -1.26      4.94 o 
 -28   0   4        9.09       23.77      6.05 o 
 -27   0   4       59.68       54.68     10.61 o 
 -26   0   4        4.57        1.40      3.16 o 
 -25   0   4        4.40        5.56      3.49 o 
 -24   0   4        4.10        9.40      3.56 o 
 -23   0   4       36.78       27.28      4.57 o 
 -22   0   4       17.84       21.91      3.99 o 
 -21   0   4        5.34        5.55      8.46 o 
 -20   0   4      113.53      132.31      8.90 o 
 -19   0   4       67.87       79.83      7.09 o 
 -18   0   4      243.48      246.28     11.59 o 
 -17   0   4       59.46       80.27      6.26 o 
 -16   0   4      723.38      688.65     21.52 o 
 -15   0   4       21.42       16.58      3.28 o 
 -14   0   4        5.41        7.84      3.62 o 
 -13   0   4      305.39      270.32      6.77 o 
 -12   0   4        0.46        2.38      0.97 o 
 -11   0   4       37.95       43.27      1.89 o 
 -10   0   4        0.02        0.11      0.71 o 
  -9   0   4      385.22      464.62      6.67 o 
  -8   0   4      218.06      232.39      3.12 o 
  -7   0   4       11.99       16.40      0.77 o 
  -6   0   4     2545.48     2843.73     32.34 o 
  -5   0   4      211.12      225.92      3.69 o 
  -4   0   4      931.49      929.72     11.28 o 
  -3   0   4      213.71      221.81      3.35 o 
  -2   0   4       97.15       69.98      1.58 o 
  -1   0   4      113.69      135.17      2.35 o 
   0   0   4     1121.90     1192.55     16.77 o 
   1   0   4      894.32     1157.06     13.67 o 
   2   0   4     3015.58     3225.05     38.91 o 
   3   0   4     1289.10     1425.39     18.12 o 
   4   0   4     1312.22     1360.80     15.70 o 
   5   0   4       30.07       44.72      1.52 o 
   6   0   4        6.00        7.86      1.01 o 
   7   0   4       70.58       73.42      2.40 o 
   8   0   4      377.66      353.74      5.57 o 
   9   0   4      474.91      438.29      6.63 o 
  10   0   4      109.74      111.84      4.00 o 
  11   0   4     3452.83     3415.24     49.33 o 
  12   0   4      214.51      239.03     14.16 o 
  13   0   4        0.01       -1.72      1.16 o 
  14   0   4      903.26      883.90     19.86 o 
  15   0   4      247.11      248.22      7.79 o 
  16   0   4      153.45      148.95      5.50 o 
  17   0   4       45.06       42.83      4.31 o 
  18   0   4        9.74       12.65      2.27 o 
  19   0   4       81.12       90.25      4.87 o 
  20   0   4        0.87        5.19      2.39 o 
  21   0   4      175.60      192.78     15.53 o 
  22   0   4      220.45      216.86      9.22 o 
  23   0   4       47.85       30.23      5.67 o 
  24   0   4        0.85        1.37      3.23 o 
  25   0   4       24.11       26.76      5.92 o 
  26   0   4      187.20      176.92     12.23 o 
  27   0   4       14.51       11.10      4.45 o 
 -29   1   4        1.38       -0.10      4.00 o 
 -28   1   4        8.10        6.60      9.04 o 
 -27   1   4        7.06        9.64      5.09 o 
 -26   1   4        0.68       -3.51      4.73 o 
 -25   1   4        1.69        3.21      2.00 o 
 -24   1   4        0.01        0.50      1.85 o 
 -23   1   4        3.68        2.00      1.98 o 
 -22   1   4        1.40        1.97      2.05 o 
 -21   1   4       36.99       41.52      4.09 o 
 -20   1   4       67.89       71.47      4.37 o 
 -19   1   4       29.31       28.29      3.02 o 
 -18   1   4       14.18       11.71      2.14 o 
 -17   1   4      112.01      114.92      5.24 o 
 -16   1   4       77.83       69.96      4.07 o 
 -15   1   4        0.70        2.23      2.30 o 
 -14   1   4       23.59       26.11      2.44 o 
 -13   1   4       38.97       39.70      2.72 o 
 -12   1   4        6.45        5.20      1.27 o 
 -11   1   4        0.00        0.15      0.58 o 
 -10   1   4       12.05       12.57      0.85 o 
  -9   1   4       35.14       36.06      1.00 o 
  -8   1   4        6.75        6.44      0.56 o 
  -7   1   4       22.55       23.23      0.84 o 
  -6   1   4       47.25       47.17      0.97 o 
  -5   1   4       30.11       28.85      0.90 o 
  -4   1   4        3.68        3.41      0.38 o 
  -3   1   4      123.68      116.95      1.61 o 
  -2   1   4       65.44       58.82      1.49 o 
  -1   1   4        4.52        3.16      0.62 o 
   0   1   4        5.19        5.84      0.52 o 
   1   1   4        0.26        0.35      0.27 o 
   2   1   4        1.22        1.71      0.35 o 
   3   1   4        2.95        2.40      0.41 o 
   4   1   4        2.18        3.03      0.44 o 
   5   1   4        2.53        1.74      0.66 o 
   6   1   4        1.94        1.36      0.53 o 
   7   1   4        0.30        0.47      0.55 o 
   8   1   4       28.39       25.39      1.14 o 
   9   1   4       16.99       15.68      1.26 o 
  10   1   4        4.30        3.95      1.03 o 
  11   1   4       46.40       38.12      2.66 o 
  12   1   4      122.84      107.05      3.52 o 
  13   1   4       20.36       18.60      2.47 o 
  14   1   4        1.63       -0.07      1.06 o 
  15   1   4       22.44       16.38      1.96 o 
  16   1   4        3.05        2.68      1.21 o 
  17   1   4        0.10        0.41      1.12 o 
  18   1   4        1.51        2.12      1.22 o 
  19   1   4        6.74       10.70      1.92 o 
  20   1   4        7.66        8.67      2.17 o 
  21   1   4        2.80        4.46      1.78 o 
  22   1   4       52.05       53.12      4.17 o 
  23   1   4       54.36       59.46      5.24 o 
  24   1   4        7.99        5.81      2.54 o 
  25   1   4       12.63       10.67      3.08 o 
  26   1   4       29.76       37.01      4.56 o 
  27   1   4        9.80        7.14      2.63 o 
 -28   2   4        0.37        5.87      5.28 o 
 -27   2   4       90.31       84.91      6.31 o 
 -26   2   4        1.46        1.39      2.90 o 
 -25   2   4        3.55        3.01      2.47 o 
 -24   2   4        1.36        0.54      2.35 o 
 -23   2   4       21.08       20.56      5.17 o 
 -22   2   4       18.18       10.99      2.87 o 
 -21   2   4        1.35       -0.68      2.03 o 
 -20   2   4       66.84       78.21      5.75 o 
 -19   2   4       86.38       87.27      4.57 o 
 -18   2   4      167.54      162.61      5.84 o 
 -17   2   4       23.92       24.02      2.70 o 
 -16   2   4      536.61      522.58      9.85 o 
 -15   2   4       12.18        9.40      2.27 o 
 -14   2   4       18.42       19.50      2.04 o 
 -13   2   4      355.96      296.92      7.28 o 
 -12   2   4        1.60        1.79      1.86 o 
 -11   2   4       21.51       32.79      1.38 o 
 -10   2   4        6.97        8.50      0.83 o 
  -9   2   4      147.20      168.82      2.31 o 
  -8   2   4      135.84      139.79      1.99 o 
  -7   2   4        6.80        7.25      0.69 o 
  -6   2   4     1089.22     1203.08      9.28 o 
  -5   2   4      462.11      480.33      4.55 o 
  -4   2   4      928.63      954.40      7.35 o 
  -3   2   4        0.63       -0.14      0.35 o 
  -2   2   4      416.75      416.65      4.05 o 
  -1   2   4       12.15       16.46      0.70 o 
   0   2   4      402.75      412.03      4.65 o 
   1   2   4      140.89      188.38      2.30 o 
   2   2   4     1715.59     1824.90     16.25 o 
   3   2   4      980.02     1071.44     10.83 o 
   4   2   4      816.65      853.94      9.04 o 
   5   2   4       79.92       87.89      1.75 o 
   6   2   4        6.31        7.84      0.79 o 
   7   2   4      149.26      148.43      4.68 o 
   8   2   4       10.24        8.07      1.10 o 
   9   2   4       90.90       81.72      2.57 o 
  10   2   4       80.69       76.12      2.90 o 
  11   2   4     2161.65     2111.13     27.45 o 
  12   2   4       16.57       20.38      2.38 o 
  13   2   4       15.35       16.14      1.83 o 
  14   2   4      833.69      812.13     13.28 o 
  15   2   4      156.87      165.51      5.02 o 
  16   2   4      158.35      137.58      4.71 o 
  17   2   4       40.50       38.28      2.93 o 
  18   2   4        8.24       11.84      2.36 o 
  19   2   4       63.79       76.22      3.89 o 
  20   2   4        0.00        2.02      1.56 o 
  21   2   4      155.99      176.51      6.61 o 
  22   2   4      201.29      203.41      7.28 o 
  23   2   4       38.21       34.74      3.71 o 
  24   2   4        1.82        1.66      2.43 o 
  25   2   4       14.18       17.16      3.61 o 
  26   2   4      128.17      116.40      9.20 o 
 -28   3   4       11.30       20.99      5.72 o 
 -27   3   4       12.47        9.60      3.40 o 
 -26   3   4        2.40        1.23      3.27 o 
 -25   3   4        7.06        9.29      4.57 o 
 -24   3   4        0.15       -0.99      2.70 o 
 -23   3   4       10.50       11.78      3.52 o 
 -22   3   4        5.54        1.93      1.95 o 
 -21   3   4       84.38       96.93      7.42 o 
 -20   3   4      126.25      120.10      7.20 o 
 -19   3   4       79.69       72.33      7.48 o 
 -18   3   4       16.87       13.62      2.44 o 
 -17   3   4      220.92      210.24      6.06 o 
 -16   3   4      158.34      151.47      5.04 o 
 -15   3   4       11.36        8.05      1.79 o 
 -14   3   4       53.08       41.85      3.06 o 
 -13   3   4      147.17      113.20      3.95 o 
 -12   3   4       29.07       24.03      2.22 o 
 -11   3   4        3.79        1.11      1.06 o 
 -10   3   4       16.23       25.30      1.82 o 
  -9   3   4       69.48       78.23      1.87 o 
  -8   3   4       14.88       17.13      0.96 o 
  -7   3   4       33.19       35.40      1.50 o 
  -6   3   4       52.02       46.29      1.51 o 
  -5   3   4       36.16       28.88      1.19 o 
  -4   3   4       22.19       19.16      0.98 o 
  -3   3   4      274.23      240.72      3.05 o 
  -2   3   4       77.86       60.20      1.51 o 
  -1   3   4        1.80        0.29      0.62 o 
   0   3   4       17.36       21.67      1.27 o 
   1   3   4        5.43        4.67      0.70 o 
   2   3   4        0.00        0.05      0.83 o 
   3   3   4       14.59       14.50      0.89 o 
   4   3   4        7.83       10.27      0.95 o 
   5   3   4        9.21       13.66      1.00 o 
   6   3   4       29.89       30.17      2.08 o 
   7   3   4        9.48        8.73      1.29 o 
   8   3   4       66.34       64.61      2.66 o 
   9   3   4       23.28       20.98      1.86 o 
  10   3   4       19.48       17.98      1.80 o 
  11   3   4       52.24       43.60      2.56 o 
  12   3   4      252.25      232.32      5.71 o 
  13   3   4       40.03       38.99      2.68 o 
  14   3   4        0.14        0.93      1.24 o 
  15   3   4       42.98       37.74      2.87 o 
  16   3   4        2.00        1.15      1.34 o 
  17   3   4        0.98        0.24      1.51 o 
  18   3   4        4.26        7.23      2.15 o 
  19   3   4        9.30       10.59      2.48 o 
  20   3   4       17.66       20.78      2.97 o 
  21   3   4        6.41        7.17      2.94 o 
  22   3   4      137.32      142.60      6.25 o 
  23   3   4      137.79      152.99      8.07 o 
  24   3   4       27.22       27.63      4.23 o 
  25   3   4       24.61       28.92      4.82 o 
  26   3   4       56.35       77.69      6.16 o 
 -27   4   4      123.47      151.88     10.04 o 
 -26   4   4        0.00        8.48      3.14 o 
 -25   4   4        1.13       -1.67      2.76 o 
 -24   4   4        0.22        0.16      2.48 o 
 -23   4   4        8.29       20.12      6.07 o 
 -22   4   4       12.08        7.24      4.70 o 
 -21   4   4        0.73       -0.85      2.32 o 
 -20   4   4       21.64       21.95      4.13 o 
 -19   4   4       82.05       80.23      4.91 o 
 -18   4   4       81.68       78.94      4.72 o 
 -17   4   4        4.29        5.40      3.66 o 
 -16   4   4      280.97      284.70      7.23 o 
 -15   4   4        9.75        9.62      2.75 o 
 -14   4   4       38.17       30.71      2.68 o 
 -13   4   4      399.89      360.15      7.78 o 
 -12   4   4        2.69        1.22      1.22 o 
 -11   4   4        1.83        1.02      1.20 o 
 -10   4   4        2.58        4.02      1.27 o 
  -9   4   4       21.67       21.04      1.84 o 
  -8   4   4       58.66       55.47      2.53 o 
  -7   4   4       87.48       87.80      2.11 o 
  -6   4   4       25.03       26.78      1.32 o 
  -5   4   4      909.79      948.65      9.81 o 
  -4   4   4      652.55      675.98      6.74 o 
  -3   4   4      500.17      520.19      5.48 o 
  -2   4   4     1251.70     1295.87     12.86 o 
  -1   4   4       12.07       10.51      1.44 o 
   0   4   4        6.61        4.48      0.78 o 
   1   4   4       25.74       28.20      1.31 o 
   2   4   4      533.09      555.51      6.72 o 
   3   4   4      454.46      469.79      6.60 o 
   4   4   4      235.29      249.00      4.37 o 
   5   4   4      226.69      194.31      4.35 o 
   6   4   4       80.91       88.95      3.00 o 
   7   4   4      234.58      235.01      5.00 o 
   8   4   4      210.53      206.62      4.75 o 
   9   4   4       32.85       38.17      2.31 o 
  10   4   4       49.30       44.78      3.18 o 
  11   4   4      623.22      592.01      9.65 o 
  12   4   4      129.17      121.26      4.33 o 
  13   4   4       87.44       87.25      4.74 o 
  14   4   4      667.00      665.73     12.15 o 
  15   4   4       29.06       37.01      4.33 o 
  16   4   4      147.33      131.74      7.07 o 
  17   4   4       22.80       24.52      3.63 o 
  18   4   4        4.83        4.50      2.46 o 
  19   4   4       35.68       31.97      4.55 o 
  20   4   4        1.93        5.81      2.15 o 
  21   4   4      100.75      113.13      6.16 o 
  22   4   4      166.04      174.05      7.07 o 
  23   4   4       20.70       26.40      4.01 o 
  24   4   4        1.43        1.89      2.71 o 
  25   4   4        7.18        6.36      6.43 o 
 -25   5   4        3.73        2.56      4.99 o 
 -24   5   4        1.90        0.74      3.13 o 
 -23   5   4        1.26        1.27      2.74 o 
 -22   5   4        5.99        1.24      3.69 o 
 -21   5   4        5.52        1.37      2.87 o 
 -20   5   4        0.20       -0.42      2.30 o 
 -19   5   4       12.59       18.31      7.51 o 
 -18   5   4        8.76        7.78      2.83 o 
 -17   5   4        0.06       -0.38      2.09 o 
 -16   5   4        0.04        2.62      1.69 o 
 -15   5   4       32.22       35.86      3.12 o 
 -14   5   4        3.21        3.87      2.03 o 
 -13   5   4       15.45       10.56      1.98 o 
 -12   5   4        6.29        6.66      1.75 o 
 -11   5   4        8.48        7.38      1.78 o 
 -10   5   4        2.43        2.92      1.38 o 
  -9   5   4       10.71       10.75      1.82 o 
  -8   5   4        1.56        2.04      1.55 o 
  -7   5   4        0.17        0.60      1.88 o 
  -6   5   4       34.08       38.57      2.38 o 
  -5   5   4        6.00        8.00      1.38 o 
  -4   5   4       20.90       18.97      1.71 o 
  -3   5   4       91.39       85.87      3.24 o 
  -2   5   4        0.15       -0.18      1.23 o 
  -1   5   4        4.83        6.06      1.39 o 
   0   5   4       20.89       20.57      1.70 o 
   1   5   4        6.22        3.95      1.13 o 
   2   5   4        0.78        0.18      1.45 o 
   3   5   4       16.12       14.87      1.70 o 
   4   5   4        7.59       10.32      1.48 o 
   5   5   4        4.62        5.16      1.28 o 
   6   5   4       27.51       25.15      3.02 o 
   7   5   4       47.46       50.61      2.72 o 
   8   5   4        0.61        1.67      1.17 o 
   9   5   4        7.87        5.59      1.47 o 
  10   5   4       20.38       19.93      2.06 o 
  11   5   4       10.41       10.59      1.75 o 
  12   5   4       22.06       19.91      2.18 o 
  13   5   4        1.13        2.39      1.80 o 
  14   5   4       13.68       10.44      2.89 o 
  15   5   4        0.09        1.21      2.12 o 
  16   5   4        5.24        7.85      3.33 o 
  17   5   4        1.25        4.54      2.48 o 
  18   5   4        1.01       -0.09      5.21 o 
  19   5   4        5.63        4.16      2.67 o 
  20   5   4        0.04        1.20      2.08 o 
  21   5   4        0.22       -0.27      2.46 o 
  22   5   4        7.89        7.05      2.39 o 
  23   5   4        4.65        5.86      2.51 o 
 -23   6   4        8.16        4.32      3.52 o 
 -22   6   4        3.44        2.40      3.38 o 
 -21   6   4        3.68        4.08      3.25 o 
 -20   6   4        9.43        2.81      3.09 o 
 -19   6   4       36.68       47.27      5.70 o 
 -18   6   4       58.24       73.82      6.33 o 
 -17   6   4       11.32        9.11      5.28 o 
 -16   6   4      159.21      150.75     11.01 o 
 -15   6   4       27.56       22.43      3.91 o 
 -14   6   4        4.90        4.32      3.11 o 
 -13   6   4      218.31      178.65      8.01 o 
 -12   6   4        0.01        2.48      3.91 o 
 -11   6   4        0.16       -1.29      2.37 o 
 -10   6   4        0.19       -2.30      1.15 o 
  -9   6   4        8.57        7.01      1.76 o 
  -8   6   4       24.10       26.04      3.26 o 
  -7   6   4       24.99       23.72      2.27 o 
  -6   6   4        0.09       -0.13      1.33 o 
  -5   6   4      564.67      560.73      9.44 o 
  -4   6   4      218.92      218.82      7.77 o 
  -3   6   4      275.00      274.27      6.31 o 
  -2   6   4      661.60      648.63     10.74 o 
  -1   6   4        1.03        1.83      1.25 o 
   0   6   4        0.02       -0.14      1.10 o 
   1   6   4        9.26       10.99      1.59 o 
   2   6   4      197.81      199.63      4.76 o 
   3   6   4      174.78      177.22      4.79 o 
   4   6   4       71.72       71.50      3.30 o 
   5   6   4      149.95      143.31      4.42 o 
   6   6   4       62.17       75.81      3.42 o 
   7   6   4      125.29      117.32      4.07 o 
   8   6   4      105.78      104.33      4.45 o 
   9   6   4       11.88       12.90      2.55 o 
  10   6   4       43.58       42.72      4.35 o 
  11   6   4      270.33      249.47      9.21 o 
  12   6   4       98.45       98.36      9.95 o 
  13   6   4       52.38       58.91      5.05 o 
  14   6   4      392.73      393.43     12.64 o 
  15   6   4        6.58        8.82      3.00 o 
  16   6   4       79.28       71.02      8.00 o 
  17   6   4        7.59        8.02      2.98 o 
  18   6   4        3.45        0.76      5.18 o 
  19   6   4       33.74       28.82      5.64 o 
  20   6   4        0.28        6.54      2.18 o 
  21   6   4       44.21       39.56      4.05 o 
 -21   7   4        2.66        1.22      4.16 o 
 -20   7   4       54.33       48.84      6.13 o 
 -19   7   4        0.22       -0.32      3.96 o 
 -18   7   4       47.35       58.90      6.32 o 
 -17   7   4       91.43       93.83      7.14 o 
 -16   7   4       49.06       42.20     12.89 o 
 -15   7   4       26.67       13.76      3.66 o 
 -14   7   4       76.43       74.19      7.07 o 
 -13   7   4        9.47        3.39      4.04 o 
 -12   7   4        0.08       -0.53      2.14 o 
 -11   7   4        3.18        1.82      3.55 o 
 -10   7   4        0.74        2.45      2.40 o 
  -9   7   4        0.09        1.97      2.20 o 
  -8   7   4        0.02        0.71      2.14 o 
  -7   7   4       15.23       18.87      3.84 o 
  -6   7   4      155.41      152.46      7.37 o 
  -5   7   4       25.70       25.16      4.08 o 
  -4   7   4        1.24        1.31      2.88 o 
  -3   7   4        8.73        7.69      2.35 o 
  -2   7   4       16.26       12.30      3.78 o 
  -1   7   4        5.34        1.39      1.86 o 
   0   7   4       38.41       43.30      3.36 o 
   1   7   4        0.95        1.66      1.62 o 
   2   7   4        1.26        2.85      1.87 o 
   3   7   4       10.90       10.70      2.55 o 
   4   7   4        0.07       -2.33      1.88 o 
   5   7   4        1.99       -2.13      1.72 o 
   6   7   4        5.08        6.32      3.03 o 
   7   7   4       42.63       41.20      4.35 o 
   8   7   4       10.40       12.80      4.99 o 
   9   7   4       64.66       59.32      5.08 o 
  10   7   4       31.12       33.51      4.22 o 
  11   7   4       53.50       43.81      8.07 o 
  12   7   4        4.39        3.03      2.61 o 
  13   7   4        9.55        9.55      8.41 o 
  14   7   4       21.22       24.40      8.19 o 
  15   7   4        7.18        8.49      3.10 o 
  16   7   4       11.51        9.35      3.27 o 
  17   7   4        0.11       -0.85      2.47 o 
  18   7   4        0.19       -2.00      2.37 o 
  19   7   4       33.08       29.98      5.12 o 
 -18   8   4       31.99       27.50      7.63 o 
 -17   8   4       19.12       18.45      5.36 o 
 -16   8   4      102.67      112.61      8.10 o 
 -15   8   4       36.04       27.85      5.33 o 
 -14   8   4        4.74        4.66      4.57 o 
 -13   8   4       63.92       61.03     10.30 o 
 -12   8   4        1.84       -4.34      3.60 o 
 -11   8   4        0.61        3.03      3.08 o 
 -10   8   4        0.83       -0.14      2.42 o 
  -9   8   4       14.68       18.34      4.07 o 
  -8   8   4        1.52        2.04      3.15 o 
  -7   8   4        4.44        3.50      3.77 o 
  -6   8   4       62.50       71.42      8.93 o 
  -5   8   4      122.39      106.71      6.92 o 
  -4   8   4       40.05       35.31      4.66 o 
  -3   8   4        0.21       -0.30      2.30 o 
  -2   8   4       38.40       30.77      4.40 o 
  -1   8   4        9.34        8.40      3.06 o 
   0   8   4       18.97       17.29      3.62 o 
   1   8   4       18.55       13.79      3.38 o 
   2   8   4      112.10      106.20      6.95 o 
   3   8   4       77.70       74.03      5.72 o 
   4   8   4       30.90       30.39      4.30 o 
   5   8   4       19.21       17.85      3.83 o 
   6   8   4        8.50        3.23      2.74 o 
   7   8   4       20.21       20.25      3.87 o 
   8   8   4        3.57        4.68      2.63 o 
   9   8   4       37.10       32.62      7.17 o 
  10   8   4       34.25       33.48      5.21 o 
  11   8   4      300.91      279.40     10.81 o 
  12   8   4        0.00        1.67      2.55 o 
  13   8   4        6.22        6.31      2.87 o 
  14   8   4      138.59      126.44      9.93 o 
  15   8   4       15.86        8.50      3.01 o 
  16   8   4       22.92       27.57      8.10 o 
 -13   9   4        1.11       -1.04      2.90 o 
 -12   9   4        0.73       -1.22      2.61 o 
 -11   9   4        1.53        4.04      3.52 o 
 -10   9   4        1.37        2.69      3.16 o 
  -9   9   4        1.16        2.54      4.70 o 
  -8   9   4        0.25       -0.54      4.74 o 
  -7   9   4        5.51        7.21      3.32 o 
  -6   9   4       66.10       70.01      6.33 o 
  -5   9   4        1.02        2.81      2.87 o 
  -4   9   4        1.14       -1.65      5.85 o 
  -3   9   4        2.79       10.43      3.65 o 
  -2   9   4        8.18        1.55      2.94 o 
  -1   9   4        0.06       -2.23      2.53 o 
   0   9   4       42.45       33.30      4.77 o 
   1   9   4        0.04        1.45      2.64 o 
   2   9   4        2.44        4.10      2.86 o 
   3   9   4        4.62        2.35      2.49 o 
   4   9   4        0.08        2.10      2.75 o 
   5   9   4        2.40        3.10      2.89 o 
   6   9   4        0.52       -0.77      2.57 o 
   7   9   4        8.76        4.35      2.92 o 
   8   9   4        0.04       -0.73      2.69 o 
   9   9   4       37.23       28.41      8.51 o 
  10   9   4       38.83       26.45      4.27 o 
  11   9   4        9.63        2.43      2.78 o 
  -4  10   4       14.55        5.14      6.60 o 
  -3  10   4       11.23        7.52      3.62 o 
  -2  10   4        0.66       -1.25      2.69 o 
  -1  10   4       14.22       12.63      3.96 o 
   0  10   4       23.03       13.96      4.38 o 
   1  10   4       29.63       29.21      6.55 o 
   2  10   4       50.00       52.07      5.96 o 
 -28   1   5        0.38        1.66      3.94 o 
 -27   1   5        7.46        6.59      3.85 o 
 -26   1   5        0.20        3.08      2.43 o 
 -25   1   5        0.72        3.94      2.28 o 
 -24   1   5        2.49        5.11      2.40 o 
 -23   1   5      166.42      168.22      7.87 o 
 -22   1   5      321.07      346.16     11.33 o 
 -21   1   5       86.41       93.86      6.80 o 
 -20   1   5      306.45      308.93     10.08 o 
 -19   1   5      102.78      108.45     17.63 o 
 -18   1   5      142.75      120.38      9.83 o 
 -17   1   5       59.99       51.07      3.55 o 
 -16   1   5       62.55       70.49      3.80 o 
 -15   1   5       27.20       23.13      2.49 o 
 -14   1   5      649.20      545.34     10.66 o 
 -13   1   5      114.63       77.45      4.91 o 
 -12   1   5        1.24        1.42      0.83 o 
 -11   1   5       40.30       43.29      2.12 o 
 -10   1   5      191.46      184.08      2.80 o 
  -9   1   5        7.67        5.18      0.68 o 
  -8   1   5      620.42      619.05      6.06 o 
  -7   1   5      271.00      273.50      3.22 o 
  -6   1   5      138.47      138.64      2.08 o 
  -5   1   5     2197.64     2072.68     17.59 o 
  -4   1   5      211.35      217.62      2.61 o 
  -3   1   5       21.56       20.24      1.18 o 
  -2   1   5      153.61      163.33      2.97 o 
  -1   1   5     1090.44     1176.03     12.43 o 
   0   1   5       71.45       72.01      2.25 o 
   1   1   5        4.51        4.80      0.48 o 
   2   1   5       76.30       64.25      1.24 o 
   3   1   5        6.95        7.78      0.73 o 
   4   1   5       55.99       61.80      1.36 o 
   5   1   5      352.02      316.79      4.50 o 
   6   1   5       28.21       26.78      1.43 o 
   7   1   5       27.23       24.15      1.65 o 
   8   1   5       49.82       57.01      2.43 o 
   9   1   5     2717.12     2606.95     32.49 o 
  10   1   5      641.07      657.25     10.70 o 
  11   1   5      405.17      390.80      7.66 o 
  12   1   5      256.47      251.30      5.98 o 
  13   1   5      275.32      279.08      6.57 o 
  14   1   5      171.68      170.48      5.11 o 
  15   1   5      205.86      202.21      5.78 o 
  16   1   5        1.87        2.54      1.48 o 
  17   1   5        4.58        3.04      1.66 o 
  18   1   5        1.46        3.52      1.83 o 
  19   1   5      289.89      296.34      8.63 o 
  20   1   5      127.62      150.47      6.60 o 
  21   1   5       62.80       57.03      4.54 o 
  22   1   5       45.61       52.41      3.80 o 
  23   1   5       50.21       42.50      4.08 o 
  24   1   5        2.76        0.07      1.85 o 
  25   1   5       33.54       39.40      4.79 o 
 -28   2   5        0.04       -0.70      3.36 o 
 -27   2   5        1.54        4.58      3.25 o 
 -26   2   5        0.25       -1.79      2.48 o 
 -25   2   5        0.13       -1.87      2.00 o 
 -24   2   5        1.39        1.71      2.55 o 
 -23   2   5        1.54        2.37      4.43 o 
 -22   2   5        9.77       18.13      7.14 o 
 -21   2   5        0.04       -0.14      1.68 o 
 -20   2   5       30.01       28.44      4.45 o 
 -19   2   5       95.16       86.26      5.16 o 
 -18   2   5       38.46       37.70      3.38 o 
 -17   2   5       11.62       10.83      2.13 o 
 -16   2   5       99.90       87.90      4.25 o 
 -15   2   5       72.39       59.18      3.63 o 
 -14   2   5        3.38        1.68      1.22 o 
 -13   2   5       27.48       19.20      2.20 o 
 -12   2   5        4.18        0.00      0.92 o 
 -11   2   5        7.26        8.04      1.38 o 
 -10   2   5        0.88       -0.11      0.98 o 
  -9   2   5      110.59      119.45      2.72 o 
  -8   2   5      185.60      184.70      3.19 o 
  -7   2   5       41.11       43.60      1.43 o 
  -6   2   5       81.66       80.88      1.47 o 
  -5   2   5      495.70      462.93      5.26 o 
  -4   2   5      288.10      269.88      2.87 o 
  -3   2   5       26.58       24.70      0.81 o 
  -2   2   5      175.24      166.15      2.31 o 
  -1   2   5      279.95      282.35      3.30 o 
   0   2   5       56.75       58.86      1.27 o 
   1   2   5        6.37        8.87      0.60 o 
   2   2   5       18.90       25.50      0.95 o 
   3   2   5       13.45        9.39      0.86 o 
   4   2   5        0.14        0.74      0.55 o 
   5   2   5       49.47       38.27      1.74 o 
   6   2   5       38.58       32.60      1.81 o 
   7   2   5       28.13       25.96      1.74 o 
   8   2   5        0.58        0.67      0.99 o 
   9   2   5       57.20       54.96      3.04 o 
  10   2   5       30.58       32.87      3.19 o 
  11   2   5        0.28        0.02      1.63 o 
  12   2   5        1.27        0.98      1.33 o 
  13   2   5        2.16        3.23      1.76 o 
  14   2   5        0.19        1.04      1.43 o 
  15   2   5        2.04        3.29      1.65 o 
  16   2   5        0.30        1.26      1.42 o 
  17   2   5        0.00        0.80      1.54 o 
  18   2   5        0.62        2.39      1.85 o 
  19   2   5        1.97       -0.22      1.68 o 
  20   2   5       34.62       31.15      3.66 o 
  21   2   5       23.53       16.33      2.96 o 
  22   2   5        1.46       -0.85      2.11 o 
  23   2   5       29.13       26.74      3.43 o 
  24   2   5       66.85       78.27      5.28 o 
  25   2   5       16.89       16.09      5.06 o 
 -27   3   5        0.93        0.82      3.07 o 
 -26   3   5        2.39        2.08      3.02 o 
 -25   3   5        1.12       -1.71      2.51 o 
 -24   3   5        0.03       -1.75      1.99 o 
 -23   3   5       28.81       25.42      3.55 o 
 -22   3   5       64.15       79.74      5.22 o 
 -21   3   5      105.56      112.59      5.71 o 
 -20   3   5      509.77      508.17     12.11 o 
 -19   3   5       10.37       11.16      2.48 o 
 -18   3   5      317.16      292.99      8.53 o 
 -17   3   5       20.27       19.29      2.63 o 
 -16   3   5        1.99        1.25      1.41 o 
 -15   3   5        2.76        2.20      1.49 o 
 -14   3   5      413.10      365.93      8.85 o 
 -13   3   5      119.23       88.00      4.00 o 
 -12   3   5        6.14        6.99      1.49 o 
 -11   3   5       15.11       17.25      2.06 o 
 -10   3   5       92.12       91.37      3.32 o 
  -9   3   5        0.76        0.30      1.04 o 
  -8   3   5      424.04      437.31      7.74 o 
  -7   3   5      153.61      161.80      3.54 o 
  -6   3   5       62.10       66.63      2.29 o 
  -5   3   5     1837.26     1772.25     17.10 o 
  -4   3   5      189.51      190.84      3.07 o 
  -3   3   5        1.39        1.27      0.87 o 
  -2   3   5        1.99        2.73      0.85 o 
  -1   3   5      253.44      265.52      4.88 o 
   0   3   5       21.61       26.88      2.87 o 
   1   3   5        8.63        9.94      1.29 o 
   2   3   5       87.12       93.32      3.25 o 
   3   3   5        2.93        1.84      0.92 o 
   4   3   5       22.35       25.17      2.05 o 
   5   3   5      396.68      341.72      8.66 o 
   6   3   5       83.66       78.55      4.14 o 
   7   3   5      120.71      110.22      4.08 o 
   8   3   5        1.67        1.09      1.11 o 
   9   3   5      587.87      556.92     14.19 o 
  10   3   5        5.70        8.17      1.89 o 
  11   3   5      144.80      137.84      5.15 o 
  12   3   5       11.93       10.60      1.75 o 
  13   3   5      761.42      740.09     12.74 o 
  14   3   5       34.67       34.10      2.76 o 
  15   3   5      120.36      117.84      4.97 o 
  16   3   5       10.56        8.21      2.17 o 
  17   3   5        0.18        0.66      1.70 o 
  18   3   5        0.03        0.84      1.74 o 
  19   3   5      117.65      114.24      5.68 o 
  20   3   5        1.36        1.03      2.35 o 
  21   3   5        1.47        6.17      2.95 o 
  22   3   5       38.78       43.04      5.33 o 
  23   3   5      181.41      178.89     11.71 o 
  24   3   5       80.23       81.91      5.52 o 
 -26   4   5        0.02        0.83      3.02 o 
 -25   4   5        0.71        0.19      2.95 o 
 -24   4   5        2.02       -0.93      4.52 o 
 -23   4   5        0.00        0.33      2.71 o 
 -22   4   5        6.29        1.63      2.74 o 
 -21   4   5        0.25        2.96      2.04 o 
 -20   4   5        2.84        2.74      2.38 o 
 -19   4   5       30.16       27.46      3.20 o 
 -18   4   5       19.19       17.72      2.69 o 
 -17   4   5        0.35        0.75      1.41 o 
 -16   4   5       13.13        7.17      1.86 o 
 -15   4   5       13.50        9.52      2.81 o 
 -14   4   5        2.04        1.97      2.09 o 
 -13   4   5       24.74       20.45      2.37 o 
 -12   4   5        3.31        3.23      1.32 o 
 -11   4   5        5.94        3.06      1.43 o 
 -10   4   5        0.02       -0.15      1.14 o 
  -9   4   5       24.93       24.99      2.21 o 
  -8   4   5       41.90       41.90      3.33 o 
  -7   4   5       17.78       15.39      2.35 o 
  -6   4   5       19.42       16.08      1.69 o 
  -5   4   5      196.11      166.16      6.67 o 
  -4   4   5      102.57       86.82      3.02 o 
  -3   4   5       55.78       52.58      2.41 o 
  -2   4   5       46.96       36.32      2.34 o 
  -1   4   5      108.19      107.71      3.68 o 
   0   4   5       23.91       23.01      1.96 o 
   1   4   5        2.11        1.90      1.20 o 
   2   4   5       13.37       19.11      1.83 o 
   3   4   5       21.49       15.46      1.73 o 
   4   4   5        0.73        1.08      1.01 o 
   5   4   5       38.79       25.75      2.13 o 
   6   4   5        0.98        0.50      1.07 o 
   7   4   5        4.58        2.60      1.41 o 
   8   4   5        0.00       -1.76      0.89 o 
   9   4   5       46.18       45.94      2.81 o 
  10   4   5       23.88       20.14      2.14 o 
  11   4   5        8.09        8.31      1.76 o 
  12   4   5        0.51        0.98      1.31 o 
  13   4   5        1.08       -0.34      1.37 o 
  14   4   5        1.95        2.11      1.67 o 
  15   4   5        9.66        8.47      2.16 o 
  16   4   5        2.15        2.90      1.92 o 
  17   4   5        0.60       -1.40      2.07 o 
  18   4   5        0.79        2.04      2.32 o 
  19   4   5        0.13        1.82      2.42 o 
  20   4   5       17.71       13.33      3.46 o 
  21   4   5       12.45       12.18      4.96 o 
  22   4   5        0.37       -2.05      4.28 o 
  23   4   5        2.01        0.54      7.68 o 
 -24   5   5        0.65        0.16      2.98 o 
 -23   5   5        1.30       -1.13      8.22 o 
 -22   5   5        5.44       -1.72     11.49 o 
 -21   5   5       82.17       80.78      8.36 o 
 -20   5   5      449.13      435.10     14.42 o 
 -19   5   5       82.59       93.39      5.93 o 
 -18   5   5      296.20      282.11      7.97 o 
 -17   5   5        0.02        0.58      2.21 o 
 -16   5   5       61.24       70.83      7.00 o 
 -15   5   5       35.35       43.84      4.20 o 
 -14   5   5      225.88      212.71      6.27 o 
 -13   5   5       64.34       57.79      3.59 o 
 -12   5   5        1.42        0.74      1.49 o 
 -11   5   5        5.89        6.83      1.90 o 
 -10   5   5       31.98       32.90      2.58 o 
  -9   5   5        0.00        2.57      1.20 o 
  -8   5   5      198.04      211.54      5.16 o 
  -7   5   5       52.36       54.86      2.82 o 
  -6   5   5       71.24       74.74      3.06 o 
  -5   5   5     1074.41     1070.03     14.66 o 
  -4   5   5      154.70      149.45      3.90 o 
  -3   5   5        0.70       -0.10      1.05 o 
  -2   5   5       10.56        9.35      1.72 o 
  -1   5   5       35.66       37.29      2.14 o 
   0   5   5        1.49        1.01      0.96 o 
   1   5   5        0.11        0.64      0.99 o 
   2   5   5       21.34       24.16      2.41 o 
   3   5   5       38.48       30.50      2.64 o 
   4   5   5        1.09        1.09      1.13 o 
   5   5   5      306.45      268.02      5.84 o 
   6   5   5      229.64      232.98      5.42 o 
   7   5   5      146.29      148.22      4.35 o 
   8   5   5       19.16       18.61      2.08 o 
   9   5   5       64.37       64.88      3.23 o 
  10   5   5       50.23       50.87      3.30 o 
  11   5   5       29.56       28.38      2.74 o 
  12   5   5        1.52        6.38      1.94 o 
  13   5   5      782.06      790.98     13.99 o 
  14   5   5        8.24        9.08      2.10 o 
  15   5   5       44.11       42.93      4.37 o 
  16   5   5       16.15       12.00      2.80 o 
  17   5   5        0.01        1.21      4.35 o 
  18   5   5        0.22       -0.60      2.26 o 
  19   5   5       39.71       35.06      9.39 o 
  20   5   5       16.64       23.45      4.20 o 
  21   5   5       42.25       53.74      5.61 o 
  22   5   5       29.92       22.89      4.27 o 
 -22   6   5        0.02        0.69      5.11 o 
 -21   6   5        0.01       -1.86      2.40 o 
 -20   6   5       14.23       15.28      8.78 o 
 -19   6   5       10.11        9.39      3.47 o 
 -18   6   5        0.29       -0.72      3.28 o 
 -17   6   5       10.69       12.95      9.10 o 
 -16   6   5       44.83       43.98     10.61 o 
 -15   6   5       26.75       28.71      8.71 o 
 -14   6   5        0.32       -2.52      2.05 o 
 -13   6   5        0.30       -0.69      2.97 o 
 -12   6   5        1.10        0.98      1.48 o 
 -11   6   5        3.44        0.88      1.46 o 
 -10   6   5        0.01        1.23      1.37 o 
  -9   6   5       11.13        9.95      1.95 o 
  -8   6   5       49.71       49.09      3.04 o 
  -7   6   5        3.52        1.88      1.47 o 
  -6   6   5       34.44       33.66      2.58 o 
  -5   6   5       47.09       39.56      3.33 o 
  -4   6   5       35.55       34.98      3.43 o 
  -3   6   5       49.25       47.31      2.94 o 
  -2   6   5       59.43       58.74      2.86 o 
  -1   6   5        7.70        5.22      1.70 o 
   0   6   5        2.17        2.70      1.28 o 
   1   6   5        0.71       -1.23      1.19 o 
   2   6   5        5.44        2.52      1.95 o 
   3   6   5        7.28        8.60      1.64 o 
   4   6   5        4.51        3.19      1.55 o 
   5   6   5        5.49        4.44      1.63 o 
   6   6   5       40.37       40.47      2.99 o 
   7   6   5        3.24        5.36      1.77 o 
   8   6   5        5.22        3.32      1.62 o 
   9   6   5        1.51        0.35      1.58 o 
  10   6   5        1.33        3.02      1.67 o 
  11   6   5       12.45       14.39      2.75 o 
  12   6   5        5.75        6.24      2.40 o 
  13   6   5        3.80        3.36      2.53 o 
  14   6   5        2.80        4.28      2.66 o 
  15   6   5       10.88        8.98      5.40 o 
  16   6   5        1.80        1.54      2.57 o 
  17   6   5        2.63        1.54      2.44 o 
  18   6   5        0.02        1.98      3.18 o 
  19   6   5        4.42        1.07      2.35 o 
  20   6   5        0.01        4.23      2.77 o 
 -20   7   5      153.60      159.75      9.12 o 
 -19   7   5       10.28       16.09      4.18 o 
 -18   7   5       89.71      100.31      7.61 o 
 -17   7   5        2.65        7.55      3.38 o 
 -16   7   5       27.62       40.91      5.43 o 
 -15   7   5        6.74        7.36      3.91 o 
 -14   7   5      144.67      133.00      7.67 o 
 -13   7   5       39.94       36.64      8.02 o 
 -12   7   5        1.07        2.40      2.53 o 
 -11   7   5        2.05        2.54      2.46 o 
 -10   7   5        8.29       11.96      5.92 o 
  -9   7   5        0.00        1.70      2.23 o 
  -8   7   5       67.29       76.00      4.93 o 
  -7   7   5        6.16        9.09      2.76 o 
  -6   7   5      110.41      113.31     10.76 o 
  -5   7   5      402.90      383.10      9.17 o 
  -4   7   5       55.14       53.32      5.09 o 
  -3   7   5        0.09       -2.73      1.37 o 
  -2   7   5        1.64        1.73      1.55 o 
  -1   7   5       39.94       45.87      3.17 o 
   0   7   5        0.73        1.97      1.54 o 
   1   7   5        6.76        4.14      1.71 o 
   2   7   5        1.19       -0.58      1.46 o 
   3   7   5       34.07       29.34      3.28 o 
   4   7   5        0.17        2.91      1.93 o 
   5   7   5       64.57       64.97      7.25 o 
   6   7   5       32.41       29.17      5.71 o 
   7   7   5       23.52       28.29      3.91 o 
   8   7   5        1.39       -0.77      4.79 o 
   9   7   5      128.71      133.76      7.12 o 
  10   7   5        0.81       -0.60      3.50 o 
  11   7   5        7.82        7.61      4.16 o 
  12   7   5       17.55       12.29      4.96 o 
  13   7   5      250.24      261.82     13.18 o 
  14   7   5       24.65       19.20      4.04 o 
  15   7   5       17.73       21.05      3.92 o 
  16   7   5        7.63       10.24      3.41 o 
  17   7   5        1.46       -1.58      2.33 o 
 -16   8   5       38.33       43.89      5.72 o 
 -15   8   5       30.49       24.42      4.72 o 
 -14   8   5        0.13       -1.21      4.30 o 
 -13   8   5        0.12        3.80      3.01 o 
 -12   8   5        1.10       -2.47      2.76 o 
 -11   8   5        1.41       -2.57      5.14 o 
 -10   8   5        0.73       -1.43      2.27 o 
  -9   8   5       14.94       17.49      4.07 o 
  -8   8   5       68.20       71.91      6.25 o 
  -7   8   5        9.26        9.44      3.38 o 
  -6   8   5       41.62       38.41      4.86 o 
  -5   8   5       80.69       67.31      5.90 o 
  -4   8   5       49.81       44.88      7.97 o 
  -3   8   5       28.63       34.90      4.76 o 
  -2   8   5      103.18      107.48      6.71 o 
  -1   8   5       22.49       25.36      4.15 o 
   0   8   5        3.32        4.39      2.73 o 
   1   8   5        4.29        3.06      2.89 o 
   2   8   5        1.60       -0.54      2.44 o 
   3   8   5        5.17        4.20      2.78 o 
   4   8   5        3.93        6.02      2.58 o 
   5   8   5        1.84        3.87      2.72 o 
   6   8   5       43.36       39.90      4.20 o 
   7   8   5        0.95       -0.56      2.02 o 
   8   8   5       19.08       18.42      3.79 o 
   9   8   5        1.15        0.67      8.24 o 
  10   8   5        1.02        2.24      2.63 o 
  11   8   5        2.43        4.02      2.80 o 
  12   8   5       18.24       16.08      3.73 o 
  13   8   5        6.34        7.60      3.25 o 
  14   8   5        3.54        5.30      2.88 o 
 -11   9   5        0.50        4.03      3.38 o 
 -10   9   5        0.54       -2.60      5.33 o 
  -9   9   5        0.08       -0.08      2.73 o 
  -8   9   5       22.23       12.46      3.95 o 
  -7   9   5        1.17        6.12      3.32 o 
  -6   9   5       67.31       61.28      8.39 o 
  -5   9   5      141.88      141.08      8.24 o 
  -4   9   5        6.23       -0.88      7.65 o 
  -3   9   5        2.13        4.92      3.04 o 
  -2   9   5        9.47        8.65      3.37 o 
  -1   9   5       40.17       33.06      7.90 o 
   0   9   5        2.25       -0.75      2.32 o 
   1   9   5       10.85        8.75      3.33 o 
   2   9   5        0.33        1.65      4.43 o 
   3   9   5       10.75        4.42      3.60 o 
   4   9   5        0.10        1.16      2.79 o 
   5   9   5        3.42        2.48      2.58 o 
   6   9   5        5.52        2.60      2.76 o 
   7   9   5        3.75        4.20      2.80 o 
   8   9   5        0.20       -2.96      2.30 o 
 -27   0   6        3.75        5.18      3.91 o 
 -26   0   6        3.14        2.74      3.38 o 
 -25   0   6      141.83      133.48     11.20 o 
 -24   0   6        8.13        5.33      3.72 o 
 -23   0   6       51.15       52.78      7.19 o 
 -22   0   6      300.09      327.08     15.51 o 
 -21   0   6        0.50       -2.49      2.10 o 
 -20   0   6        7.54        8.85      3.52 o 
 -19   0   6        9.11        4.94      2.79 o 
 -18   0   6      132.00      118.08      7.92 o 
 -17   0   6        0.71       -0.15      1.90 o 
 -16   0   6        0.05        0.27      1.70 o 
 -15   0   6        0.23        1.43      2.74 o 
 -14   0   6     1247.26     1094.80     23.88 o 
 -13   0   6      171.93      161.34      7.31 o 
 -12   0   6        1.00        0.78      1.32 o 
 -11   0   6       21.56       14.30      1.88 o 
 -10   0   6       13.60       30.46      3.58 o 
  -9   0   6       91.69       95.27      4.42 o 
  -8   0   6       12.88       17.00      4.11 o 
  -7   0   6      128.04      136.76      4.31 o 
  -6   0   6      978.45      986.95     16.69 o 
  -5   0   6      116.85      127.40      2.99 o 
  -4   0   6     2879.48     2871.72     31.55 o 
  -3   0   6     1250.60     1189.99     13.94 o 
  -2   0   6     1455.86     1434.96     15.15 o 
  -1   0   6      188.35      196.00      3.04 o 
   0   0   6      120.32      134.88      2.44 o 
   1   0   6        5.07        4.26      0.74 o 
   2   0   6       57.97       46.54      2.03 o 
   3   0   6      112.72      110.68      3.67 o 
   4   0   6      223.56      160.50      6.18 o 
   5   0   6      272.95      205.48      8.29 o 
   6   0   6      141.73      119.91     15.21 o 
   7   0   6      311.13      316.10      8.67 o 
   8   0   6        0.39        0.56      1.20 o 
   9   0   6       84.93       84.01      4.36 o 
  10   0   6      553.84      513.12     15.70 o 
  11   0   6      212.15      216.25      7.95 o 
  12   0   6       35.57       51.34      4.24 o 
  13   0   6       59.81       71.64      6.16 o 
  14   0   6        1.63        1.61      1.68 o 
  15   0   6        6.59        4.35      2.23 o 
  16   0   6        5.44        6.99      2.33 o 
  17   0   6       20.60       21.77      5.14 o 
  18   0   6      192.22      205.68     12.47 o 
  19   0   6      135.40      151.14     10.96 o 
  20   0   6      210.42      198.64     12.86 o 
  21   0   6        1.41       -2.54      2.93 o 
  22   0   6        0.00        4.11      4.06 o 
  23   0   6      188.40      194.19     13.79 o 
  24   0   6      160.78      158.23     13.74 o 
 -27   1   6        0.00        2.28      3.86 o 
 -26   1   6        0.11       -0.98      2.13 o 
 -25   1   6        2.24       -0.22      2.52 o 
 -24   1   6        3.25        4.97      2.38 o 
 -23   1   6        0.00        2.84      2.37 o 
 -22   1   6        2.82        0.65      1.91 o 
 -21   1   6        1.16        1.03      1.77 o 
 -20   1   6        2.26        1.92      1.75 o 
 -19   1   6        1.24        2.50      1.66 o 
 -18   1   6        1.03        1.45      2.12 o 
 -17   1   6        0.00        0.14      1.39 o 
 -16   1   6        2.01        2.19      2.88 o 
 -15   1   6        6.45        5.41      1.46 o 
 -14   1   6        2.71       -0.45      1.93 o 
 -13   1   6        0.20       -0.57      1.63 o 
 -12   1   6        0.01       -0.30      0.86 o 
 -11   1   6        4.14        4.81      1.02 o 
 -10   1   6        3.91        4.08      1.10 o 
  -9   1   6        1.72        2.45      0.97 o 
  -8   1   6       19.94       16.69      1.23 o 
  -7   1   6       68.66       64.65      2.17 o 
  -6   1   6        5.94        4.17      0.63 o 
  -5   1   6       24.25       23.09      1.00 o 
  -4   1   6      135.45      123.23      3.40 o 
  -3   1   6       71.75       69.96      2.82 o 
  -2   1   6        4.84        3.41      0.97 o 
  -1   1   6       21.83       24.59      1.90 o 
   0   1   6       32.09       35.98      1.20 o 
   1   1   6        0.00       -0.47      0.67 o 
   2   1   6        0.00        0.18      0.54 o 
   3   1   6        3.81        2.30      0.77 o 
   4   1   6       14.80        9.58      1.21 o 
   5   1   6        2.49        2.67      0.91 o 
   6   1   6       50.43       43.97      2.42 o 
   7   1   6      141.99      127.32      6.01 o 
   8   1   6       92.70       87.73      3.50 o 
   9   1   6        1.25        3.48      1.29 o 
  10   1   6       56.39       51.17      3.11 o 
  11   1   6       48.91       45.51      3.10 o 
  12   1   6        4.42        4.71      1.60 o 
  13   1   6        7.31        8.62      1.85 o 
  14   1   6       10.61       10.90      2.14 o 
  15   1   6        0.01        1.16      1.46 o 
  16   1   6        0.26        1.87      1.96 o 
  17   1   6        1.95        4.78      2.34 o 
  18   1   6        5.35        5.54      2.67 o 
  19   1   6        1.44        3.03      5.01 o 
  20   1   6        0.04        0.51      2.37 o 
  21   1   6        1.12        2.14      2.54 o 
  22   1   6        0.66       -0.55      2.76 o 
  23   1   6        1.43        1.19      2.56 o 
  24   1   6        0.03        1.63      2.32 o 
 -26   2   6        2.43        1.14      2.37 o 
 -25   2   6       97.57       85.96      6.69 o 
 -24   2   6       17.46       17.42      4.30 o 
 -23   2   6       65.06       62.10      5.46 o 
 -22   2   6      114.76      123.30      6.69 o 
 -21   2   6       39.89       40.00      6.55 o 
 -20   2   6        0.22       -1.10      1.50 o 
 -19   2   6        7.29       12.64      4.75 o 
 -18   2   6        0.83        3.06      1.65 o 
 -17   2   6       48.04       61.79      5.37 o 
 -16   2   6        1.49        0.66      2.17 o 
 -15   2   6       14.54       15.78      3.13 o 
 -14   2   6      871.41      775.54     14.65 o 
 -13   2   6      156.49      145.10      4.41 o 
 -12   2   6        0.04        1.34      1.64 o 
 -11   2   6        0.03        0.70      0.95 o 
 -10   2   6        3.98        0.19      1.27 o 
  -9   2   6       72.21       80.65      2.72 o 
  -8   2   6        3.04        2.19      0.91 o 
  -7   2   6       11.51        8.81      1.07 o 
  -6   2   6      587.39      568.38      7.55 o 
  -5   2   6       67.29       67.67      1.95 o 
  -4   2   6     1975.89     1905.55     17.28 o 
  -3   2   6     1263.28     1191.67     34.89 o 
  -2   2   6     1037.13      993.83     19.67 o 
  -1   2   6      116.22      124.77      5.50 o 
   0   2   6      148.73      156.96      2.71 o 
   1   2   6        2.85        4.30      1.04 o 
   2   2   6       54.71       54.88      1.83 o 
   3   2   6       95.56       78.16      2.13 o 
   4   2   6      216.88      149.17      3.95 o 
   5   2   6      252.79      216.32      6.72 o 
   6   2   6       79.13       70.84      3.66 o 
   7   2   6      171.32      179.01      6.41 o 
   8   2   6        8.81        6.72      1.51 o 
   9   2   6       94.77       91.82      3.83 o 
  10   2   6      245.94      215.03      6.24 o 
  11   2   6       59.90       64.36      3.75 o 
  12   2   6       54.79       71.48      5.96 o 
  13   2   6       97.36      107.95      4.87 o 
  14   2   6       20.24       22.17      2.82 o 
  15   2   6        8.20       11.28      2.78 o 
  16   2   6        3.79        1.07      2.96 o 
  17   2   6        3.71        8.14      2.74 o 
  18   2   6       71.84       77.73      6.15 o 
  19   2   6       66.44       60.31      5.81 o 
  20   2   6      118.61      128.89      7.97 o 
  21   2   6       76.46       80.94      5.40 o 
  22   2   6       40.62       37.10      4.76 o 
  23   2   6      160.29      173.65      8.91 o 
 -26   3   6        0.08        2.67      2.39 o 
 -25   3   6        5.42        5.16      3.87 o 
 -24   3   6        9.44        7.65      2.90 o 
 -23   3   6        0.08        1.87      2.10 o 
 -22   3   6        5.63        4.44      3.42 o 
 -21   3   6        0.00       -0.47      1.79 o 
 -20   3   6        4.47        2.57      2.21 o 
 -19   3   6       13.48       11.11      2.79 o 
 -18   3   6        9.84       11.12      2.34 o 
 -17   3   6        0.08        1.43      1.58 o 
 -16   3   6        3.54        2.92      1.59 o 
 -15   3   6       10.60        8.08      1.94 o 
 -14   3   6        0.78        1.86      1.29 o 
 -13   3   6        0.10        1.00      1.19 o 
 -12   3   6        1.03        1.95      1.14 o 
 -11   3   6       16.05       11.79      1.74 o 
 -10   3   6        8.31        4.12      1.33 o 
  -9   3   6       17.53       15.56      1.64 o 
  -8   3   6       24.66       27.04      2.06 o 
  -7   3   6      135.58      127.97      3.22 o 
  -6   3   6        3.18        2.02      0.90 o 
  -5   3   6       46.88       45.13      2.60 o 
  -4   3   6      336.77      308.69      5.46 o 
  -3   3   6      160.79      157.97      3.62 o 
  -2   3   6       19.50       18.69      1.64 o 
  -1   3   6       29.28       30.08      1.90 o 
   0   3   6       54.44       61.39      2.30 o 
   1   3   6        6.89        6.45      1.18 o 
   2   3   6        0.08        1.08      0.89 o 
   3   3   6       18.86       12.25      2.88 o 
   4   3   6       41.46       29.30      2.26 o 
   5   3   6        5.19        3.92      2.09 o 
   6   3   6      130.55      109.47      4.37 o 
   7   3   6      319.13      295.17      7.28 o 
   8   3   6      239.08      217.46      6.37 o 
   9   3   6        3.34        3.99      1.53 o 
  10   3   6       95.47       97.00      7.43 o 
  11   3   6       73.36       73.37      5.96 o 
  12   3   6        5.70        6.06      1.85 o 
  13   3   6       24.40       22.32      9.32 o 
  14   3   6       35.80       38.57      4.15 o 
  15   3   6        0.36       -0.82      1.91 o 
  16   3   6        1.71        0.31      2.00 o 
  17   3   6        5.72        3.00      2.42 o 
  18   3   6       13.97       15.93      3.45 o 
  19   3   6        2.62        2.02      1.98 o 
  20   3   6        0.54        2.79      2.20 o 
  21   3   6        2.11        4.45      2.35 o 
  22   3   6        0.76        2.28      3.77 o 
  23   3   6       15.39       10.70      3.64 o 
 -25   4   6       38.63       30.10      5.55 o 
 -24   4   6       34.59       34.42      4.31 o 
 -23   4   6       68.52       77.30      6.92 o 
 -22   4   6        2.03        4.32      2.40 o 
 -21   4   6      241.76      271.19     10.38 o 
 -20   4   6        8.07        9.59      2.64 o 
 -19   4   6      104.30      116.03      5.93 o 
 -18   4   6      176.66      170.17      6.73 o 
 -17   4   6      197.82      209.14      7.31 o 
 -16   4   6        9.98       10.65      2.72 o 
 -15   4   6      108.16      106.71      5.75 o 
 -14   4   6      338.94      289.35      8.15 o 
 -13   4   6      104.15       99.88      4.28 o 
 -12   4   6        0.92       -0.86      1.09 o 
 -11   4   6       14.81       19.07      3.60 o 
 -10   4   6       76.93       76.47      3.43 o 
  -9   4   6       41.00       41.62      2.64 o 
  -8   4   6      107.72      118.76      4.00 o 
  -7   4   6       95.44      102.45      5.09 o 
  -6   4   6      167.38      155.67      4.39 o 
  -5   4   6        5.23        4.92      1.38 o 
  -4   4   6      643.76      612.27      9.42 o 
  -3   4   6     1199.66     1189.25     17.86 o 
  -2   4   6      528.75      512.80      9.51 o 
  -1   4   6       23.88       19.59      2.35 o 
   0   4   6      135.37      129.63      3.68 o 
   1   4   6        1.75        0.50      1.14 o 
   2   4   6       36.56       40.98      3.97 o 
   3   4   6       62.24       57.38      2.68 o 
   4   4   6      168.04      144.93      4.38 o 
   5   4   6      164.19      149.90      5.90 o 
   6   4   6       25.48       24.00      2.26 o 
   7   4   6       35.63       37.91      2.74 o 
   8   4   6       30.24       30.79      2.90 o 
   9   4   6       63.24       71.22      4.91 o 
  10   4   6       40.99       31.12      3.63 o 
  11   4   6        0.51        1.95      1.77 o 
  12   4   6       78.45       88.98      5.63 o 
  13   4   6      125.59      136.69      6.77 o 
  14   4   6       55.84       62.15      5.28 o 
  15   4   6        6.36        5.58      2.19 o 
  16   4   6        1.21        0.44      1.80 o 
  17   4   6        1.13        1.02      1.92 o 
  18   4   6        0.84       -0.71      1.96 o 
  19   4   6        6.06        1.77      2.26 o 
  20   4   6       33.27       25.57      4.46 o 
  21   4   6      329.49      336.75     12.68 o 
 -23   5   6        0.20        1.53      3.23 o 
 -22   5   6        0.00       -2.06      2.48 o 
 -21   5   6       15.75        9.78      6.57 o 
 -20   5   6        0.30       -0.03      1.76 o 
 -19   5   6       28.73       33.29      3.65 o 
 -18   5   6       16.22       17.93      3.42 o 
 -17   5   6        1.08       -0.35      1.66 o 
 -16   5   6        0.04        1.73      1.69 o 
 -15   5   6        0.84       -1.93      2.83 o 
 -14   5   6        2.58        1.03      1.62 o 
 -13   5   6        0.01        0.54      2.89 o 
 -12   5   6        2.48        3.44      1.44 o 
 -11   5   6        5.56        1.24      1.43 o 
 -10   5   6        0.29        2.60      1.40 o 
  -9   5   6       34.66       33.11      2.73 o 
  -8   5   6       12.27       12.73      2.39 o 
  -7   5   6        0.12       -0.01      1.10 o 
  -6   5   6       24.97       27.35      2.43 o 
  -5   5   6        0.07       -0.52      1.51 o 
  -4   5   6       11.31       11.10      3.00 o 
  -3   5   6        0.38        1.11      1.36 o 
  -2   5   6       15.29       14.01      2.29 o 
  -1   5   6        5.09        5.51      1.42 o 
   0   5   6        1.05       -0.04      1.72 o 
   1   5   6       20.61       20.03      2.05 o 
   2   5   6        0.27       -0.39      1.04 o 
   3   5   6        0.28        0.31      1.09 o 
   4   5   6        3.87        4.18      1.48 o 
   5   5   6        0.70        0.33      1.90 o 
   6   5   6        8.86        8.94      3.14 o 
   7   5   6        4.82        5.51      1.82 o 
   8   5   6       32.05       34.52      3.60 o 
   9   5   6        0.02       -0.64      1.81 o 
  10   5   6        3.71        4.08      2.09 o 
  11   5   6        6.57        5.03      2.92 o 
  12   5   6        0.51        3.44      1.81 o 
  13   5   6        4.51        4.69      2.39 o 
  14   5   6       11.12       14.93      4.12 o 
  15   5   6        3.93        0.69      2.55 o 
  16   5   6        2.90        0.61      1.89 o 
  17   5   6        1.00        2.92      2.33 o 
  18   5   6        1.01        2.45      2.51 o 
  19   5   6        0.03       -1.47      2.45 o 
  20   5   6        3.63        2.81      2.98 o 
 -21   6   6      161.59      164.35      9.26 o 
 -20   6   6        7.56        7.27      3.38 o 
 -19   6   6       65.73       63.60      6.20 o 
 -18   6   6      124.58      138.12      8.06 o 
 -17   6   6      108.15      111.47      5.59 o 
 -16   6   6       11.53       10.91      4.05 o 
 -15   6   6       75.00       81.02      6.29 o 
 -14   6   6      166.96      166.03      6.95 o 
 -13   6   6       41.24       50.04      4.55 o 
 -12   6   6        0.79       -0.05      1.55 o 
 -11   6   6        4.31        7.55      1.88 o 
 -10   6   6       54.48       61.31      3.50 o 
  -9   6   6       16.12       16.18      2.38 o 
  -8   6   6       86.39       91.43      3.89 o 
  -7   6   6       69.31       77.11      3.55 o 
  -6   6   6      110.33      107.00      4.64 o 
  -5   6   6        0.12       -0.21      1.55 o 
  -4   6   6      261.53      255.12      7.93 o 
  -3   6   6      668.30      657.74     12.16 o 
  -2   6   6      296.61      305.26      7.50 o 
  -1   6   6        0.71       -0.27      1.32 o 
   0   6   6       84.81       99.56      3.89 o 
   1   6   6        0.50        0.24      1.23 o 
   2   6   6       18.04       13.95      2.33 o 
   3   6   6       37.06       39.02      2.81 o 
   4   6   6      105.66       98.54      4.64 o 
   5   6   6       65.36       60.67      3.37 o 
   6   6   6       24.46       23.53      2.64 o 
   7   6   6       20.55       24.21      2.80 o 
   8   6   6       14.72       12.08      2.23 o 
   9   6   6        9.29       11.70      2.39 o 
  10   6   6       43.22       39.37      3.41 o 
  11   6   6        0.43        3.52      1.96 o 
  12   6   6       62.73       63.83      4.15 o 
  13   6   6       64.42       71.78      5.06 o 
  14   6   6       27.04       28.95      4.29 o 
  15   6   6        0.87        1.70      3.55 o 
  16   6   6        0.05        0.55      2.45 o 
  17   6   6        0.03       -1.50      2.30 o 
  18   6   6        0.08       -0.43      5.01 o 
 -18   7   6        5.93        4.39      4.94 o 
 -17   7   6        2.11        1.61      2.93 o 
 -16   7   6        0.12        0.49      2.58 o 
 -15   7   6        0.88       -1.15      2.81 o 
 -14   7   6        3.75        5.74      4.43 o 
 -13   7   6        0.04       -2.30      3.94 o 
 -12   7   6        1.85        2.44      2.43 o 
 -11   7   6        0.32       -0.95      1.71 o 
 -10   7   6       11.61       12.54      3.89 o 
  -9   7   6       19.44       13.33      2.75 o 
  -8   7   6       45.58       48.34      5.84 o 
  -7   7   6       36.18       36.05      3.51 o 
  -6   7   6       86.13       88.55      5.14 o 
  -5   7   6       10.32       14.21      4.76 o 
  -4   7   6       33.83       33.50      2.94 o 
  -3   7   6       49.27       44.52      3.24 o 
  -2   7   6        7.49        8.07      3.03 o 
  -1   7   6       36.44       38.60      3.03 o 
   0   7   6        3.61        3.55      1.74 o 
   1   7   6       13.61       15.56      2.43 o 
   2   7   6        2.12       -1.63      1.48 o 
   3   7   6       14.86        8.66      2.14 o 
   4   7   6       59.29       61.17      3.68 o 
   5   7   6        9.69        9.35      2.29 o 
   6   7   6        8.79       12.68      2.34 o 
   7   7   6       68.35       66.21      4.71 o 
   8   7   6        1.39        3.38      2.44 o 
   9   7   6        4.07        5.45      2.50 o 
  10   7   6       83.28       79.54      7.24 o 
  11   7   6       75.07       68.88      5.83 o 
  12   7   6        2.78        5.38      2.85 o 
  13   7   6        1.48        1.50      2.65 o 
  14   7   6        0.38       -0.90      2.41 o 
  15   7   6        6.57        5.75      5.63 o 
 -14   8   6      135.85      139.44      8.25 o 
 -13   8   6       12.10       12.73      5.26 o 
 -12   8   6        1.63        3.79      3.13 o 
 -11   8   6        1.05        0.01      2.57 o 
 -10   8   6        5.23        5.51      3.11 o 
  -9   8   6        3.92        4.04      4.45 o 
  -8   8   6        4.90       -2.22      6.16 o 
  -7   8   6        1.53       -0.98      2.46 o 
  -6   8   6      130.49      124.33      7.36 o 
  -5   8   6        2.24       -0.91      3.47 o 
  -4   8   6      257.37      259.79     10.46 o 
  -3   8   6      196.85      178.48      8.57 o 
  -2   8   6      137.86      137.15      7.54 o 
  -1   8   6        0.60       -5.79      4.62 o 
   0   8   6       34.68       35.14      4.19 o 
   1   8   6        0.13       -2.99      2.23 o 
   2   8   6        8.13        4.11      2.60 o 
   3   8   6       18.58       16.97      3.35 o 
   4   8   6       49.92       46.56      7.38 o 
   5   8   6       27.79       20.71      3.52 o 
   6   8   6       21.99       18.52      3.40 o 
   7   8   6       34.78       39.61      4.36 o 
   8   8   6        0.12       -3.45      1.94 o 
   9   8   6        0.00        2.06      2.75 o 
  10   8   6       80.04       82.59      6.50 o 
  11   8   6        8.94       11.14      3.52 o 
  -7   9   6        3.74       -3.06      4.74 o 
  -6   9   6       52.51       46.38      5.59 o 
  -5   9   6        0.00       -4.32      6.26 o 
  -4   9   6        0.74       -1.16      6.75 o 
  -3   9   6       12.59        6.40      3.86 o 
  -2   9   6        2.56       -0.81      4.82 o 
  -1   9   6        8.43        6.68      3.55 o 
   0   9   6        0.18       -2.09      4.99 o 
   1   9   6        4.69        3.07      2.82 o 
   2   9   6        3.38        3.27      5.18 o 
   3   9   6        2.45        4.65      3.20 o 
   4   9   6       18.13       16.30      3.99 o 
 -26   1   7       15.95       11.31      3.29 o 
 -25   1   7        0.12        0.37      2.57 o 
 -24   1   7       29.95       32.08      4.53 o 
 -23   1   7       25.00       37.32      4.53 o 
 -22   1   7       19.97       14.24      3.04 o 
 -21   1   7       46.90       51.35      4.67 o 
 -20   1   7      383.35      391.36     11.72 o 
 -19   1   7        5.36        8.67      2.08 o 
 -18   1   7       34.33       35.84      4.97 o 
 -17   1   7       63.84       53.74      3.82 o 
 -16   1   7      270.68      247.12     11.15 o 
 -15   1   7        0.19        0.74      1.42 o 
 -14   1   7        0.00        2.48      1.31 o 
 -13   1   7       22.02       15.23      1.83 o 
 -12   1   7      133.21      113.79      3.05 o 
 -11   1   7       44.99       43.61      1.92 o 
 -10   1   7       42.84       41.73      2.40 o 
  -9   1   7        7.50        9.42      1.36 o 
  -8   1   7       60.24       60.66      2.15 o 
  -7   1   7      904.73      898.33     13.25 o 
  -6   1   7      732.28      742.31     10.28 o 
  -5   1   7     1231.59     1273.88     15.92 o 
  -4   1   7      393.98      386.51      9.56 o 
  -3   1   7      154.81      141.54      6.08 o 
  -2   1   7        7.57        7.70      1.91 o 
  -1   1   7       45.23       40.40      2.43 o 
   0   1   7      378.76      365.11      7.52 o 
   1   1   7       96.89       89.11      2.04 o 
   2   1   7        2.05       -0.30      0.72 o 
   3   1   7      134.59      124.00      3.23 o 
   4   1   7      125.21       93.09      3.82 o 
   5   1   7      395.01      398.47      6.94 o 
   6   1   7       31.68       27.17      2.79 o 
   7   1   7      529.73      448.33     11.27 o 
   8   1   7       29.37       19.90      2.72 o 
   9   1   7      334.31      300.99      7.49 o 
  10   1   7        0.76        0.94      1.25 o 
  11   1   7       21.77       24.64      2.66 o 
  12   1   7      268.54      276.35      7.67 o 
  13   1   7       98.02      101.28      4.65 o 
  14   1   7      185.67      191.10      7.66 o 
  15   1   7      269.53      269.43     15.31 o 
  16   1   7      181.31      171.53      7.69 o 
  17   1   7       53.71       44.22      6.09 o 
  18   1   7       23.91       27.44      6.29 o 
  19   1   7      150.27      150.06      8.00 o 
  20   1   7       15.24       12.11      6.16 o 
  21   1   7       21.99       25.34      4.74 o 
  22   1   7      417.78      408.06     24.48 o 
 -25   2   7        6.43        2.11      3.11 o 
 -24   2   7       26.84       25.70      4.16 o 
 -23   2   7       25.39       25.96      6.07 o 
 -22   2   7        0.18       -0.61      1.84 o 
 -21   2   7       55.69       59.94      5.45 o 
 -20   2   7      119.45      116.91      5.94 o 
 -19   2   7       12.54       17.42      3.79 o 
 -18   2   7       18.53       19.36      2.80 o 
 -17   2   7       31.22       37.23      3.39 o 
 -16   2   7       19.59       16.08      2.74 o 
 -15   2   7        3.61        3.36      1.44 o 
 -14   2   7        5.95        4.99      1.55 o 
 -13   2   7        0.83        2.64      1.33 o 
 -12   2   7        2.77        4.31      1.63 o 
 -11   2   7        5.70        6.36      1.36 o 
 -10   2   7       12.96       15.08      2.08 o 
  -9   2   7        3.86        3.32      1.72 o 
  -8   2   7        2.50        2.26      1.44 o 
  -7   2   7        4.70        3.40      1.11 o 
  -6   2   7        0.03        0.44      0.87 o 
  -5   2   7        0.40        1.33      1.23 o 
  -4   2   7        0.57       -0.05      1.79 o 
  -3   2   7       40.05       35.73      4.42 o 
  -2   2   7        1.25       -0.09      2.29 o 
  -1   2   7        0.32        0.24      1.22 o 
   0   2   7        0.40        1.49      1.20 o 
   1   2   7        0.41        0.33      0.77 o 
   2   2   7        1.71        0.73      1.07 o 
   3   2   7        1.01        0.48      0.90 o 
   4   2   7       47.41       39.03      2.88 o 
   5   2   7      165.24      144.92      4.16 o 
   6   2   7       21.94       23.01      2.45 o 
   7   2   7       42.62       40.68      2.79 o 
   8   2   7      163.78      146.79      4.94 o 
   9   2   7      152.11      146.21      7.62 o 
  10   2   7        0.01       -0.22      1.20 o 
  11   2   7       85.86       82.30      6.78 o 
  12   2   7       53.11       48.63      4.18 o 
  13   2   7        4.31        2.75      2.07 o 
  14   2   7        1.04       -1.40      1.82 o 
  15   2   7        4.30        2.93      2.14 o 
  16   2   7       11.05       11.12      2.93 o 
  17   2   7        3.25        3.09      2.44 o 
  18   2   7       16.92       18.46      3.70 o 
  19   2   7       95.02      106.97      7.28 o 
  20   2   7       18.77       12.05      3.30 o 
  21   2   7        7.81        8.06      4.06 o 
 -24   3   7       11.60        7.61      3.84 o 
 -23   3   7       11.45       19.42      4.57 o 
 -22   3   7       22.94       18.13      3.49 o 
 -21   3   7        1.52        1.73      1.98 o 
 -20   3   7      561.55      582.34     13.88 o 
 -19   3   7        0.39        3.05      1.89 o 
 -18   3   7        0.00       -0.13      1.55 o 
 -17   3   7        2.31        2.92      1.72 o 
 -16   3   7       83.43       77.88      4.39 o 
 -15   3   7        0.03        0.54      1.24 o 
 -14   3   7        5.07        4.79      1.67 o 
 -13   3   7       23.41       20.72      2.92 o 
 -12   3   7       53.36       48.39      2.85 o 
 -11   3   7       11.28       10.03      3.43 o 
 -10   3   7      232.34      238.45      8.23 o 
  -9   3   7       90.52       91.03      3.15 o 
  -8   3   7       22.78       22.35      1.88 o 
  -7   3   7      167.13      152.55      3.81 o 
  -6   3   7       26.26       24.44      2.47 o 
  -5   3   7      370.06      361.73      6.61 o 
  -4   3   7      219.77      205.26      4.50 o 
  -3   3   7      496.41      498.91      8.62 o 
  -2   3   7      144.41      147.31      5.67 o 
  -1   3   7       25.07       25.19      1.59 o 
   0   3   7      195.17      188.76      5.68 o 
   1   3   7       82.49       78.21      5.12 o 
   2   3   7        0.02       -0.44      0.91 o 
   3   3   7       78.22       81.64      3.13 o 
   4   3   7       12.57        4.88      1.33 o 
   5   3   7       42.08       40.22      3.02 o 
   6   3   7       92.81       83.74      3.74 o 
   7   3   7      548.59      509.47     11.26 o 
   8   3   7       10.07       13.12      2.00 o 
   9   3   7      456.35      447.82     15.17 o 
  10   3   7        0.25        0.76      1.69 o 
  11   3   7        2.17        2.96      2.59 o 
  12   3   7      153.80      168.11      7.17 o 
  13   3   7       62.94       65.51     14.38 o 
  14   3   7      155.34      166.97      7.51 o 
  15   3   7      208.65      202.72      8.50 o 
  16   3   7      141.02      139.55     11.15 o 
  17   3   7       37.47       44.00      4.99 o 
  18   3   7        5.98        8.77      3.21 o 
  19   3   7       43.91       45.04      5.53 o 
  20   3   7       42.83       44.01      5.77 o 
 -23   4   7        4.22        2.69      2.40 o 
 -22   4   7        0.31        0.18      2.14 o 
 -21   4   7       17.45       15.11      3.13 o 
 -20   4   7       60.73       64.75      7.50 o 
 -19   4   7        0.31       -1.14      1.71 o 
 -18   4   7       20.95       17.97      3.02 o 
 -17   4   7        7.33       10.13      2.51 o 
 -16   4   7        9.20       12.27      2.37 o 
 -15   4   7        4.74        2.98      1.66 o 
 -14   4   7       20.30       14.36      2.44 o 
 -13   4   7        0.03        0.69      1.41 o 
 -12   4   7        1.36        2.80      1.43 o 
 -11   4   7       13.07       17.54      2.32 o 
 -10   4   7       11.35       15.23      1.98 o 
  -9   4   7        0.68        0.14      1.09 o 
  -8   4   7        0.62       -0.13      1.37 o 
  -7   4   7        0.43       -0.01      1.37 o 
  -6   4   7       12.03       11.14      1.62 o 
  -5   4   7        0.01       -0.37      1.26 o 
  -4   4   7       16.68       18.14      2.12 o 
  -3   4   7       22.47       21.21      2.02 o 
  -2   4   7        2.66        2.28      1.05 o 
  -1   4   7        2.05        2.91      1.81 o 
   0   4   7        0.07        1.05      0.95 o 
   1   4   7        0.05        0.27      1.33 o 
   2   4   7        0.01       -1.48      1.06 o 
   3   4   7        0.22        1.90      1.08 o 
   4   4   7        8.77        5.34      1.42 o 
   5   4   7       95.29       86.58      3.48 o 
   6   4   7       10.34        6.62      1.81 o 
   7   4   7        5.30        5.86      3.20 o 
   8   4   7       21.77       18.14      2.82 o 
   9   4   7       65.66       64.57      6.16 o 
  10   4   7        0.67        2.15      1.75 o 
  11   4   7       27.45       21.85      3.60 o 
  12   4   7        6.90        8.32      2.56 o 
  13   4   7        0.39        2.50      2.28 o 
  14   4   7        0.48        1.70      2.47 o 
  15   4   7        4.52        4.95      2.45 o 
  16   4   7        2.52        3.97      2.55 o 
  17   4   7        4.01        2.91      2.64 o 
  18   4   7        0.61        2.34      2.72 o 
  19   4   7       39.20       31.49     10.59 o 
 -21   5   7        0.52        1.41      2.65 o 
 -20   5   7      488.57      522.14     14.93 o 
 -19   5   7        0.02       -0.12      5.15 o 
 -18   5   7        3.88        3.95      2.45 o 
 -17   5   7       27.45       31.54      4.55 o 
 -16   5   7       25.54       20.65      3.03 o 
 -15   5   7        0.00       -0.10      1.48 o 
 -14   5   7        4.18        4.47      3.09 o 
 -13   5   7       27.31       22.79      3.98 o 
 -12   5   7       10.50       10.49      2.19 o 
 -11   5   7        4.36        0.78      1.86 o 
 -10   5   7      261.97      255.87      6.75 o 
  -9   5   7      187.78      188.62      7.19 o 
  -8   5   7       10.76       10.06      1.95 o 
  -7   5   7        5.50        7.95      1.65 o 
  -6   5   7       37.79       47.35      6.23 o 
  -5   5   7       67.01       69.49      3.92 o 
  -4   5   7      104.89      102.67      8.50 o 
  -3   5   7      565.30      570.36     10.57 o 
  -2   5   7      200.22      209.65      6.52 o 
  -1   5   7       20.39       22.35      3.71 o 
   0   5   7       71.33       65.30      3.39 o 
   1   5   7       46.07       50.69      3.70 o 
   2   5   7        3.05        1.97      1.40 o 
   3   5   7       25.09       31.34      4.32 o 
   4   5   7        2.02        5.23      2.39 o 
   5   5   7        4.43        4.08      1.59 o 
   6   5   7      101.91      100.21      4.50 o 
   7   5   7      438.31      423.80     10.27 o 
   8   5   7       53.28       57.45      4.10 o 
   9   5   7      330.79      332.87      9.18 o 
  10   5   7        3.18        5.01      2.10 o 
  11   5   7        1.68        1.54      1.95 o 
  12   5   7       63.70       71.45      4.88 o 
  13   5   7       35.81       33.95      3.85 o 
  14   5   7       97.75       96.09      5.75 o 
  15   5   7      128.46      150.05     11.63 o 
  16   5   7       86.49       86.47      5.50 o 
  17   5   7       25.46       27.73      4.55 o 
 -19   6   7       12.93        8.64      3.46 o 
 -18   6   7        2.13        3.10      2.19 o 
 -17   6   7       17.79       15.30      4.44 o 
 -16   6   7        0.77        2.10      1.95 o 
 -15   6   7        6.58        6.19      2.35 o 
 -14   6   7       13.21       10.22      2.42 o 
 -13   6   7        0.16        1.28      1.64 o 
 -12   6   7        0.31        0.90      2.37 o 
 -11   6   7       11.88       13.33      2.76 o 
 -10   6   7        0.80       -0.23      1.39 o 
  -9   6   7        4.26        4.61      2.61 o 
  -8   6   7        0.06       -0.08      1.67 o 
  -7   6   7        2.21        5.78      2.11 o 
  -6   6   7       14.54       18.11      5.34 o 
  -5   6   7        0.05        2.54      1.74 o 
  -4   6   7       27.03       26.44      2.75 o 
  -3   6   7        6.54        3.16      1.88 o 
  -2   6   7       20.65       23.66      2.76 o 
  -1   6   7        1.98        0.83      1.84 o 
   0   6   7        2.22        1.48      2.18 o 
   1   6   7        0.18       -0.13      1.35 o 
   2   6   7        6.53        6.88      2.53 o 
   3   6   7        0.00       -0.47      1.49 o 
   4   6   7       13.61       12.39      2.91 o 
   5   6   7        0.02       -0.69      1.51 o 
   6   6   7        3.19        2.42      2.16 o 
   7   6   7       16.64       19.30      2.87 o 
   8   6   7       73.66       72.06      5.36 o 
   9   6   7        2.05        0.82      2.09 o 
  10   6   7        1.05       -0.16      1.82 o 
  11   6   7        5.48        3.25      1.97 o 
  12   6   7       22.78       23.80      5.54 o 
  13   6   7        1.58        1.88      1.98 o 
  14   6   7        0.12       -2.14      2.70 o 
  15   6   7        1.41       -1.24      3.84 o 
 -16   7   7       30.09       29.84      4.82 o 
 -15   7   7        0.21       -0.29      2.07 o 
 -14   7   7        0.05       -0.69      1.96 o 
 -13   7   7       19.24       20.02      4.05 o 
 -12   7   7        4.76        2.89      2.36 o 
 -11   7   7        8.34        7.17      2.17 o 
 -10   7   7       48.66       54.28      6.14 o 
  -9   7   7       31.92       37.75      3.71 o 
  -8   7   7       13.29       10.49      3.59 o 
  -7   7   7       25.96       29.70      5.98 o 
  -6   7   7        5.00        2.20      2.79 o 
  -5   7   7       79.48       86.74      4.71 o 
  -4   7   7       95.67       97.65      5.42 o 
  -3   7   7      156.90      167.56      6.01 o 
  -2   7   7       49.99       54.37      4.28 o 
  -1   7   7       22.68       27.19      3.21 o 
   0   7   7       26.36       21.39      2.97 o 
   1   7   7       35.36       33.21      3.37 o 
   2   7   7        0.32        0.71      1.54 o 
   3   7   7        5.03        3.80      1.83 o 
   4   7   7        2.88        1.71      1.78 o 
   5   7   7        0.03        0.72      1.79 o 
   6   7   7       40.08       43.07      3.42 o 
   7   7   7      207.75      201.55      6.28 o 
   8   7   7       14.36        9.91      2.43 o 
   9   7   7      109.42      106.08      6.61 o 
  10   7   7       11.74       15.97      3.26 o 
  11   7   7        1.81       -1.63      5.77 o 
  12   7   7       27.47       31.73      4.48 o 
 -10   8   7        0.06       -0.79      3.28 o 
  -9   8   7        5.15        3.93      3.89 o 
  -8   8   7        2.83        0.84      5.48 o 
  -7   8   7       13.99       15.73      3.74 o 
  -6   8   7        5.52        4.35      2.98 o 
  -5   8   7        1.18       -3.15      2.15 o 
  -4   8   7        6.52        0.08      3.10 o 
  -3   8   7       15.61       18.18      4.66 o 
  -2   8   7       14.24       13.96      3.63 o 
  -1   8   7        1.21        1.71      2.00 o 
   0   8   7        1.03        0.21      2.23 o 
   1   8   7        0.98        1.68      2.31 o 
   2   8   7       12.07       12.03      3.03 o 
   3   8   7        0.97       -0.54      3.24 o 
   4   8   7       11.68       12.05      3.05 o 
   5   8   7        2.48        5.01      2.60 o 
   6   8   7       14.53       11.15      4.67 o 
   7   8   7       11.88       18.18      3.53 o 
 -24   0   8       30.90       23.48      5.33 o 
 -23   0   8        0.97        0.15      2.59 o 
 -22   0   8       74.11       81.05      8.22 o 
 -21   0   8      314.26      302.67     14.58 o 
 -20   0   8      535.59      558.29     20.74 o 
 -19   0   8       20.59       22.26      4.50 o 
 -18   0   8        0.02       -3.94      1.97 o 
 -17   0   8        0.71        0.91      2.76 o 
 -16   0   8       53.70       53.79      4.98 o 
 -15   0   8        4.27        6.40      2.40 o 
 -14   0   8        4.77        2.90      3.47 o 
 -13   0   8        0.17        0.93      1.55 o 
 -12   0   8      125.78      134.15      4.84 o 
 -11   0   8        0.57       -0.27      2.01 o 
 -10   0   8        8.67        4.55      3.22 o 
  -9   0   8      491.14      507.37     12.70 o 
  -8   0   8       80.89       79.47      4.19 o 
  -7   0   8      290.19      269.08      7.82 o 
  -6   0   8      251.11      247.00      7.43 o 
  -5   0   8       99.22       98.55      4.06 o 
  -4   0   8      170.61      153.73     13.01 o 
  -3   0   8      323.31      335.63      8.54 o 
  -2   0   8      196.08      193.49      8.24 o 
  -1   0   8       56.51       56.61      3.03 o 
   0   0   8       13.01       11.65      1.73 o 
   1   0   8       59.37       56.33     12.23 o 
   2   0   8      111.78       89.29     13.43 o 
   3   0   8      490.36      491.33     12.67 o 
   4   0   8        0.38        0.66      1.49 o 
   5   0   8      114.39      107.39      9.02 o 
   6   0   8       12.21       11.30      4.28 o 
   7   0   8       25.95       28.91      3.46 o 
   8   0   8        1.00        2.18      1.92 o 
   9   0   8      132.80      141.83      9.86 o 
  10   0   8      226.54      253.69      9.48 o 
  11   0   8        0.16        0.98      2.30 o 
  12   0   8       30.35       42.65      5.63 o 
  13   0   8       30.38       23.72      4.94 o 
  14   0   8        3.93        2.59      3.03 o 
  15   0   8        0.60       -0.73      2.79 o 
  16   0   8        8.82        4.40      3.42 o 
  17   0   8       20.41       12.52      4.70 o 
  18   0   8       40.15       57.42      7.88 o 
  19   0   8       67.82       83.45      9.24 o 
  20   0   8      289.21      271.22     15.80 o 
 -24   1   8        1.23        3.17      2.33 o 
 -23   1   8       17.00       15.38      3.42 o 
 -22   1   8       15.04       15.71      3.23 o 
 -21   1   8        0.08        1.11      1.90 o 
 -20   1   8       25.95       21.44      3.31 o 
 -19   1   8       39.23       42.28      3.75 o 
 -18   1   8        7.81        7.62      4.22 o 
 -17   1   8        0.63        0.64      1.46 o 
 -16   1   8       12.94        9.76      1.96 o 
 -15   1   8        1.63       -0.23      2.18 o 
 -14   1   8        0.19        2.67      1.16 o 
 -13   1   8        0.94        3.17      1.20 o 
 -12   1   8       14.34       14.02      1.57 o 
 -11   1   8        9.63        8.50      2.04 o 
 -10   1   8        2.03        1.19      1.84 o 
  -9   1   8       35.52       35.57      1.92 o 
  -8   1   8       68.36       66.03      3.20 o 
  -7   1   8        9.63       12.41      1.52 o 
  -6   1   8        8.82        9.85      1.93 o 
  -5   1   8       22.47       21.59      2.45 o 
  -4   1   8        6.90        4.24      4.07 o 
  -3   1   8        0.06       -0.41      2.06 o 
  -2   1   8        5.94        5.74      1.76 o 
  -1   1   8        2.48        1.62      1.36 o 
   0   1   8        0.14        1.32      1.70 o 
   1   1   8        0.30        0.30      1.01 o 
   2   1   8        0.70        2.02      2.19 o 
   3   1   8        0.00       -1.03      1.11 o 
   4   1   8        0.81        1.89      1.10 o 
   5   1   8        1.69        1.12      1.14 o 
   6   1   8        0.87        0.56      2.02 o 
   7   1   8        1.39        1.52      1.49 o 
   8   1   8        0.21        2.36      1.39 o 
   9   1   8        6.83        8.17      4.72 o 
  10   1   8        2.03        0.37      2.71 o 
  11   1   8        0.52        2.20      1.72 o 
  12   1   8        1.09        3.94      3.30 o 
  13   1   8        0.10        0.62      1.84 o 
  14   1   8        0.33        1.74      2.05 o 
  15   1   8        0.02       -1.49      1.73 o 
  16   1   8        6.82        7.74      4.23 o 
  17   1   8       18.17       16.19      3.53 o 
  18   1   8        2.62        5.16      2.75 o 
  19   1   8        9.85       11.64      3.47 o 
 -23   2   8        2.21        1.63      2.17 o 
 -22   2   8       30.73       27.03      4.28 o 
 -21   2   8      246.40      258.92      9.52 o 
 -20   2   8      469.57      492.59     12.36 o 
 -19   2   8       27.38       19.49      3.57 o 
 -18   2   8        1.42        0.74      1.58 o 
 -17   2   8        0.00        1.14      1.52 o 
 -16   2   8       33.70       33.96      3.21 o 
 -15   2   8        5.23        3.76      1.79 o 
 -14   2   8        4.69        0.05      1.29 o 
 -13   2   8        0.14        0.56      1.32 o 
 -12   2   8      132.28      150.23      4.24 o 
 -11   2   8        0.16        0.70      1.67 o 
 -10   2   8       17.16       17.48      1.69 o 
  -9   2   8      224.26      228.07      4.81 o 
  -8   2   8        5.29        4.73      1.11 o 
  -7   2   8      208.76      203.89      5.61 o 
  -6   2   8       98.92       99.74      4.48 o 
  -5   2   8        2.35        1.67      2.06 o 
  -4   2   8       50.84       57.82      3.93 o 
  -3   2   8      237.75      211.71      9.34 o 
  -2   2   8      283.11      295.15      8.11 o 
  -1   2   8       31.32       26.40      3.37 o 
   0   2   8       10.55       12.57      3.26 o 
   1   2   8       36.20       30.63      2.96 o 
   2   2   8       25.09       20.04      2.22 o 
   3   2   8      217.74      216.85      5.04 o 
   4   2   8        1.11        0.93      1.78 o 
   5   2   8        8.85        8.62      1.50 o 
   6   2   8      188.53      183.59      5.10 o 
   7   2   8        0.18        1.89      1.21 o 
   8   2   8        6.14        4.39      1.59 o 
   9   2   8        6.49        5.79      5.70 o 
  10   2   8       65.43       78.49      7.70 o 
  11   2   8        1.48        4.91      1.98 o 
  12   2   8       10.64        3.71      3.33 o 
  13   2   8       15.92       16.58      3.16 o 
  14   2   8        1.64        3.07      2.12 o 
  15   2   8        0.32        2.88      2.27 o 
  16   2   8       25.50       25.54      3.94 o 
  17   2   8       50.68       49.84      5.39 o 
  18   2   8       24.89       33.17      4.59 o 
  19   2   8       38.05       47.03      5.54 o 
 -22   3   8       31.18       27.35      4.79 o 
 -21   3   8        0.67       -0.65      2.04 o 
 -20   3   8       63.89       55.26      4.61 o 
 -19   3   8       87.47       85.08      5.17 o 
 -18   3   8       14.27       13.56      2.60 o 
 -17   3   8        0.12        0.73      1.43 o 
 -16   3   8       32.66       26.06      3.02 o 
 -15   3   8        1.78        1.82      1.73 o 
 -14   3   8        1.40        2.05      1.64 o 
 -13   3   8        1.77        3.86      1.64 o 
 -12   3   8       31.54       34.21      4.43 o 
 -11   3   8       15.99       19.77      2.02 o 
 -10   3   8        8.35        8.36      1.45 o 
  -9   3   8       81.75       75.75      4.03 o 
  -8   3   8      188.08      181.18      7.75 o 
  -7   3   8       22.17       24.91      1.80 o 
  -6   3   8       26.47       26.98      3.02 o 
  -5   3   8       54.69       62.28      5.45 o 
  -4   3   8       10.38        6.93      3.36 o 
  -3   3   8        0.00       -2.31      1.19 o 
  -2   3   8       22.49       26.74      3.58 o 
  -1   3   8        5.93       11.41      2.07 o 
   0   3   8        2.46        2.58      1.53 o 
   1   3   8        3.06        3.87      1.04 o 
   2   3   8        7.34        7.47      1.32 o 
   3   3   8        0.00       -0.18      1.30 o 
   4   3   8        1.48        0.11      1.28 o 
   5   3   8        4.08        1.47      1.28 o 
   6   3   8        1.57        1.28      1.43 o 
   7   3   8        9.88       11.01      3.32 o 
   8   3   8       10.67        8.46      3.61 o 
   9   3   8       15.68       12.42      2.44 o 
  10   3   8        3.00        2.35      3.20 o 
  11   3   8        2.91        4.46      2.01 o 
  12   3   8        1.00        2.74      4.52 o 
  13   3   8        0.09       -1.68      1.47 o 
  14   3   8        2.84        1.11      2.03 o 
  15   3   8        1.07        3.33      2.33 o 
  16   3   8       14.41       17.04      3.59 o 
  17   3   8       52.68       51.60      5.46 o 
  18   3   8        9.63        4.64      2.93 o 
 -21   4   8      156.46      168.53      7.39 o 
 -20   4   8      298.42      317.60     10.02 o 
 -19   4   8       38.67       31.99      5.48 o 
 -18   4   8        6.04        6.57      2.32 o 
 -17   4   8        0.09       -1.26      3.42 o 
 -16   4   8       20.41       21.46      2.98 o 
 -15   4   8        1.97        3.05      1.73 o 
 -14   4   8        4.14        6.88      1.95 o 
 -13   4   8        0.17        0.86      2.27 o 
 -12   4   8      125.93      139.18      5.38 o 
 -11   4   8        4.65        7.46      3.31 o 
 -10   4   8       22.53       25.06      2.36 o 
  -9   4   8       32.72       38.89      2.67 o 
  -8   4   8       27.59       31.79      2.78 o 
  -7   4   8       93.15       88.36      3.37 o 
  -6   4   8        8.09        6.82      2.81 o 
  -5   4   8       63.90       61.51      4.37 o 
  -4   4   8        1.13        1.39      1.27 o 
  -3   4   8      124.87      118.78      4.44 o 
  -2   4   8      384.67      398.05      7.67 o 
  -1   4   8        5.45        2.82      2.15 o 
   0   4   8        6.34        5.15      1.35 o 
   1   4   8       10.58       10.63      1.67 o 
   2   4   8        7.72        7.27      1.56 o 
   3   4   8       12.34       10.74      1.77 o 
   4   4   8        5.08        4.36      1.51 o 
   5   4   8       52.53       60.70      3.40 o 
   6   4   8      714.66      709.75     12.63 o 
   7   4   8       52.11       55.59      3.49 o 
   8   4   8       49.57       38.73      3.87 o 
   9   4   8       84.44       79.70      5.14 o 
  10   4   8        1.97        4.08      2.09 o 
  11   4   8        2.98        5.23      2.33 o 
  12   4   8        0.00        4.55      3.01 o 
  13   4   8        3.33        5.04      2.39 o 
  14   4   8        0.01       -0.18      2.19 o 
  15   4   8        0.07       -0.04      2.17 o 
  16   4   8       51.36       55.64      5.66 o 
  17   4   8       93.49      111.33     12.74 o 
 -19   5   8        0.51        2.91      2.23 o 
 -18   5   8        0.26        4.68      2.17 o 
 -17   5   8        7.63        4.41      2.13 o 
 -16   5   8        2.68        1.81      3.20 o 
 -15   5   8        0.42        2.19      1.66 o 
 -14   5   8        1.03       -0.50      1.44 o 
 -13   5   8        0.03        0.17      1.49 o 
 -12   5   8        0.12        2.82      1.52 o 
 -11   5   8        2.12        1.08      1.53 o 
 -10   5   8        3.78        4.30      1.63 o 
  -9   5   8        0.01        1.87      3.15 o 
  -8   5   8       19.61       20.29      4.06 o 
  -7   5   8        1.36        2.52      1.54 o 
  -6   5   8        0.54        0.19      3.49 o 
  -5   5   8        0.20        1.18      2.31 o 
  -4   5   8        4.20        3.88      1.45 o 
  -3   5   8        0.00        0.18      1.27 o 
  -2   5   8       12.07       12.50      1.84 o 
  -1   5   8        2.25        1.28      1.52 o 
   0   5   8        4.84        2.32      1.45 o 
   1   5   8        3.64        4.25      1.49 o 
   2   5   8        4.23        6.86      1.81 o 
   3   5   8        1.59        3.79      3.81 o 
   4   5   8        0.32        1.29      1.55 o 
   5   5   8        1.58        0.45      1.56 o 
   6   5   8        0.51        5.53      1.95 o 
   7   5   8        8.23        4.71      2.34 o 
   8   5   8       42.66       47.97      4.42 o 
   9   5   8        0.22       -0.05      4.06 o 
  10   5   8        2.70       -0.37      3.50 o 
  11   5   8        5.70        9.25      2.50 o 
  12   5   8        1.32        1.46      1.93 o 
  13   5   8        3.32        2.65      2.29 o 
  14   5   8        8.12       12.45      5.73 o 
  15   5   8        4.31        4.55      2.40 o 
 -16   6   8       22.54       32.21      3.90 o 
 -15   6   8        0.05        0.60      1.66 o 
 -14   6   8        2.40        2.69      1.82 o 
 -13   6   8        0.00        1.03      1.76 o 
 -12   6   8       69.78       79.24      4.46 o 
 -11   6   8        4.37        6.73      4.15 o 
 -10   6   8        6.77        9.57      3.64 o 
  -9   6   8       24.47       26.71      3.35 o 
  -8   6   8       10.86       11.37      2.73 o 
  -7   6   8       39.37       41.81      3.74 o 
  -6   6   8       16.62       15.50      4.23 o 
  -5   6   8       18.28       17.09      3.63 o 
  -4   6   8        2.86       -0.47      3.01 o 
  -3   6   8       75.53       77.68      4.36 o 
  -2   6   8      243.84      235.78      6.85 o 
  -1   6   8        4.51        4.30      1.95 o 
   0   6   8        3.47        3.80      1.72 o 
   1   6   8        5.08        3.74      1.62 o 
   2   6   8        4.90        5.49      1.88 o 
   3   6   8        2.60        1.66      1.88 o 
   4   6   8       10.14        9.43      3.16 o 
   5   6   8       27.21       27.66      3.15 o 
   6   6   8      490.41      496.29     11.00 o 
   7   6   8       25.48       29.71      3.36 o 
   8   6   8       37.57       40.29      4.03 o 
   9   6   8       61.12       64.70      4.49 o 
  10   6   8        2.74        0.76      1.99 o 
  11   6   8        0.56        3.82      3.83 o 
  12   6   8        0.09        2.26      3.60 o 
 -12   7   8        8.34        7.75      3.03 o 
 -11   7   8       21.87       25.33      3.69 o 
 -10   7   8        0.53       -0.37      4.26 o 
  -9   7   8       42.21       45.22      6.47 o 
  -8   7   8        6.76        8.79      2.59 o 
  -7   7   8        0.19        2.09      1.81 o 
  -6   7   8       14.09       17.67      5.94 o 
  -5   7   8       42.88       50.50      3.86 o 
  -4   7   8       24.52       23.49      3.70 o 
  -3   7   8        2.30        2.90      1.72 o 
  -2   7   8        0.95        2.28      1.68 o 
  -1   7   8        0.11       -0.95      2.18 o 
   0   7   8        5.07        2.77      2.12 o 
   1   7   8        2.23        2.45      3.80 o 
   2   7   8        0.34        0.94      1.72 o 
   3   7   8        2.86        1.43      1.68 o 
   4   7   8        1.65        5.26      1.98 o 
   5   7   8        4.19        6.10      2.25 o 
   6   7   8        2.65        3.86      2.13 o 
   7   7   8        1.15        0.22      2.03 o 
   8   7   8       34.18       28.36      3.56 o 
 -21   1   9      387.73      400.57     12.12 o 
 -20   1   9        1.90        2.23      1.74 o 
 -19   1   9      138.09      140.94      6.04 o 
 -18   1   9      276.09      259.46     14.47 o 
 -17   1   9      205.84      207.21      6.48 o 
 -16   1   9      158.52      146.11      5.32 o 
 -15   1   9       31.04       32.50      2.84 o 
 -14   1   9       14.07       13.46      1.86 o 
 -13   1   9        0.19        0.46      1.77 o 
 -12   1   9        5.34        7.75      1.51 o 
 -11   1   9      185.18      195.32      4.64 o 
 -10   1   9       78.84       81.24      5.76 o 
  -9   1   9      173.43      190.10      4.16 o 
  -8   1   9        0.14       -0.02      1.99 o 
  -7   1   9       50.07       47.60      3.47 o 
  -6   1   9      163.56      177.13     10.42 o 
  -5   1   9       66.51       63.65      4.09 o 
  -4   1   9       29.86       33.21      3.47 o 
  -3   1   9      359.68      369.36      9.34 o 
  -2   1   9      123.66      137.16      5.23 o 
  -1   1   9       18.47       19.97      6.22 o 
   0   1   9        9.61        5.15      4.02 o 
   1   1   9        1.05        1.90      1.64 o 
   2   1   9       10.04       12.59      1.53 o 
   3   1   9      306.48      278.82      6.01 o 
   4   1   9       38.09       38.50      3.80 o 
   5   1   9      107.23      116.53      4.20 o 
   6   1   9      279.64      277.46      9.11 o 
   7   1   9       19.60       16.44      2.25 o 
   8   1   9      308.96      312.39      8.12 o 
   9   1   9      454.30      445.25     10.84 o 
  10   1   9        0.13        1.80      1.62 o 
  11   1   9      248.85      263.42     12.31 o 
  12   1   9       27.84       29.86      4.04 o 
  13   1   9      127.00      120.90     13.91 o 
  14   1   9       95.73       93.16      6.05 o 
  15   1   9       23.87       30.85      4.25 o 
  16   1   9       54.43       50.13      5.33 o 
 -21   2   9        1.79        3.43      2.13 o 
 -20   2   9        1.95        3.83      1.89 o 
 -19   2   9       14.85       16.67      2.75 o 
 -18   2   9       12.18       10.12      4.71 o 
 -17   2   9        1.73        1.11      2.63 o 
 -16   2   9        0.90        1.18      1.96 o 
 -15   2   9        0.74        1.18      1.88 o 
 -14   2   9        2.61        2.82      1.42 o 
 -13   2   9        0.02       -0.43      2.75 o 
 -12   2   9        7.89        6.63      1.44 o 
 -11   2   9       88.33       84.34      5.67 o 
 -10   2   9       88.90       86.42      4.05 o 
  -9   2   9        1.15        2.73      1.76 o 
  -8   2   9       77.35       74.34      4.94 o 
  -7   2   9      156.40      142.95      4.89 o 
  -6   2   9       23.40       21.36      3.54 o 
  -5   2   9       20.41       20.06      4.90 o 
  -4   2   9       76.61       78.98      4.25 o 
  -3   2   9       19.82       21.26      3.20 o 
  -2   2   9        0.60        1.79      2.30 o 
  -1   2   9        0.36       -1.66      3.23 o 
   0   2   9       17.27       17.59      2.99 o 
   1   2   9        7.99        8.86      2.54 o 
   2   2   9        0.00       -0.81      4.94 o 
   3   2   9       53.77       57.98      4.51 o 
   4   2   9       60.10       71.90      4.37 o 
   5   2   9        0.85        0.50      1.24 o 
   6   2   9       39.74       39.93      5.01 o 
   7   2   9       68.42       69.51      4.21 o 
   8   2   9        9.31        7.16      1.92 o 
   9   2   9        0.50        3.61      1.72 o 
  10   2   9       12.48        6.79      2.07 o 
  11   2   9        5.01        5.83      2.23 o 
  12   2   9        0.77        4.57      2.04 o 
  13   2   9        0.01        2.33      2.05 o 
  14   2   9        0.03        3.80      2.31 o 
  15   2   9        0.77        2.06      2.24 o 
  16   2   9        1.21        2.14      2.44 o 
 -19   3   9       50.55       53.50      7.58 o 
 -18   3   9      410.19      408.70     12.33 o 
 -17   3   9      102.63      105.42      5.22 o 
 -16   3   9      115.71       99.82      4.97 o 
 -15   3   9       26.40       26.23      6.93 o 
 -14   3   9        2.70        3.93      1.52 o 
 -13   3   9        2.46        0.14      1.31 o 
 -12   3   9        0.30        4.18      3.69 o 
 -11   3   9       65.52       69.69      5.61 o 
 -10   3   9      144.05      136.74     10.05 o 
  -9   3   9      102.68      104.43     11.81 o 
  -8   3   9        2.41        0.34      1.68 o 
  -7   3   9       61.62       59.33      6.00 o 
  -6   3   9      136.77      143.03      8.18 o 
  -5   3   9       37.09       35.01      3.46 o 
  -4   3   9       35.66       33.97      3.42 o 
  -3   3   9      294.71      302.30     10.74 o 
  -2   3   9      108.02      102.13      5.04 o 
  -1   3   9       11.96       11.64      2.72 o 
   0   3   9        0.65       -0.05      3.87 o 
   1   3   9        0.16       -0.67      1.53 o 
   2   3   9       20.11       20.41      7.83 o 
   3   3   9       71.13       70.00      4.65 o 
   4   3   9        5.41        5.78      1.49 o 
   5   3   9      125.51      134.79      5.00 o 
   6   3   9      482.75      496.26     16.14 o 
   7   3   9      210.72      213.56      6.67 o 
   8   3   9      104.78      102.01      4.79 o 
   9   3   9      281.96      284.46      8.29 o 
  10   3   9       45.03       52.25      4.08 o 
  11   3   9       95.51      100.03      5.32 o 
  12   3   9       24.76       22.08      3.39 o 
  13   3   9       95.43       95.53      6.20 o 
  14   3   9      143.35      145.66      7.34 o 
  15   3   9        0.05        2.70      2.41 o 
 -18   4   9        0.92        4.36      2.50 o 
 -17   4   9        0.07       -0.36      1.56 o 
 -16   4   9        0.12       -0.42      3.13 o 
 -15   4   9        0.24        0.21      1.56 o 
 -14   4   9        1.13        1.10      1.49 o 
 -13   4   9        1.24        2.96      1.78 o 
 -12   4   9        0.35        2.39      2.88 o 
 -11   4   9       33.21       29.57      4.07 o 
 -10   4   9       45.00       43.09      2.65 o 
  -9   4   9        0.64        0.86      1.09 o 
  -8   4   9        6.14        5.41      1.64 o 
  -7   4   9       44.79       32.85      5.58 o 
  -6   4   9        6.17        5.09      7.70 o 
  -5   4   9        6.05        4.65      2.48 o 
  -4   4   9       30.74       30.52      3.78 o 
  -3   4   9        5.89        4.23      2.40 o 
  -2   4   9        1.36       -1.44      2.03 o 
  -1   4   9        0.52        1.39      3.65 o 
   0   4   9       11.96       14.52      2.96 o 
   1   4   9        1.20       -0.54      2.03 o 
   2   4   9        3.15        4.17      1.31 o 
   3   4   9       15.80       15.56      1.94 o 
   4   4   9       16.28       15.13      1.98 o 
   5   4   9        1.02        2.90      1.48 o 
   6   4   9       27.17       34.75      4.48 o 
   7   4   9       32.58       37.64      3.04 o 
   8   4   9        0.03        2.08      1.63 o 
   9   4   9        2.41        4.26      1.83 o 
  10   4   9       10.27       11.05      2.34 o 
  11   4   9        4.20        3.68      1.88 o 
  12   4   9        3.14        4.65      2.07 o 
  13   4   9        0.00        0.25      1.98 o 
 -15   5   9       21.24       17.86      2.85 o 
 -14   5   9        0.26        2.24      1.77 o 
 -13   5   9        1.87        1.52      1.75 o 
 -12   5   9        0.75        4.48      2.90 o 
 -11   5   9       13.65       11.80      2.01 o 
 -10   5   9      145.57      157.06      5.87 o 
  -9   5   9       65.42       77.83      5.84 o 
  -8   5   9       13.30       13.67      2.17 o 
  -7   5   9       69.38       78.30      3.83 o 
  -6   5   9       72.13       81.24      5.58 o 
  -5   5   9       35.40       37.00      2.43 o 
  -4   5   9       17.11       21.67      3.16 o 
  -3   5   9      188.25      200.48      5.30 o 
  -2   5   9       73.47       72.86      3.46 o 
  -1   5   9        4.57        2.50      2.08 o 
   0   5   9        0.01        1.44      1.39 o 
   1   5   9        0.27        0.29      1.19 o 
   2   5   9        9.76       12.24      2.01 o 
   3   5   9       12.55        8.73      1.82 o 
   4   5   9       45.61       47.07      4.70 o 
   5   5   9      129.94      129.95      5.90 o 
   6   5   9      419.78      416.52      9.47 o 
   7   5   9      293.23      311.45      8.17 o 
   8   5   9       26.91       25.26      3.13 o 
   9   5   9      159.91      175.67      6.24 o 
  10   5   9       75.21       78.56      4.66 o 
  11   5   9       33.25       30.57      4.79 o 
 -12   6   9        5.99        8.16      2.75 o 
 -11   6   9        3.84        1.73      2.67 o 
 -10   6   9        0.17        0.66      2.52 o 
  -9   6   9        0.14        6.15      2.52 o 
  -8   6   9       54.17       64.48      4.09 o 
  -7   6   9       20.48       25.12      2.63 o 
  -6   6   9        3.23        6.81      1.79 o 
  -5   6   9        4.40        5.27      1.64 o 
  -4   6   9        4.74        4.23      4.04 o 
  -3   6   9        3.85        3.43      2.36 o 
  -2   6   9        0.69        0.70      1.42 o 
  -1   6   9        1.01       -1.61      3.66 o 
   0   6   9        0.59       -0.95      1.34 o 
   1   6   9        5.05        8.78      2.92 o 
   2   6   9       14.24       14.85      2.34 o 
   3   6   9       12.13       14.44      3.43 o 
   4   6   9       13.56       12.85      2.73 o 
   5   6   9        8.53       11.51      2.35 o 
   6   6   9        0.00        2.90      1.95 o 
   7   6   9        1.33        3.35      1.88 o 
 -18   0  10       13.50       16.64      4.16 o 
 -17   0  10        0.00        0.24      5.21 o 
 -16   0  10        3.22        4.44      2.43 o 
 -15   0  10        6.02        8.46      3.84 o 
 -14   0  10       89.30       78.64      5.12 o 
 -13   0  10       72.64       88.55      4.30 o 
 -12   0  10       66.96       87.61      7.72 o 
 -11   0  10        0.04        0.93      4.35 o 
 -10   0  10      120.14      114.25      5.15 o 
  -9   0  10      118.09      119.40     14.48 o 
  -8   0  10       87.40       90.59     12.72 o 
  -7   0  10      151.33      157.35     15.36 o 
  -6   0  10        6.93       11.98      8.07 o 
  -5   0  10      183.92      205.53     16.97 o 
  -4   0  10        2.00       -0.44      6.36 o 
  -3   0  10       77.08       84.28     12.03 o 
  -2   0  10        0.61        2.30      6.70 o 
  -1   0  10       56.01       65.10     11.05 o 
   0   0  10       98.13      145.86     15.02 o 
   1   0  10      271.07      274.85      7.88 o 
   2   0  10       30.41       32.23      3.89 o 
   3   0  10        3.53        1.29      1.56 o 
   4   0  10       75.99       79.19      4.53 o 
   5   0  10      217.37      229.28      8.19 o 
   6   0  10       21.30       22.97      3.30 o 
   7   0  10      186.66      181.86      7.78 o 
   8   0  10      494.80      535.44     15.13 o 
   9   0  10       68.80       61.29      5.97 o 
  10   0  10        2.57        0.20      2.45 o 
  11   0  10       44.80       42.90      5.63 o 
  12   0  10      102.23      113.14      8.22 o 
  13   0  10       28.89       30.13      5.33 o 
 -18   1  10        0.31        1.26      1.56 o 
 -17   1  10        0.68        0.06      3.93 o 
 -16   1  10        0.22       -0.49      2.08 o 
 -15   1  10        0.03       -0.71      1.90 o 
 -14   1  10        0.04       -0.44      1.13 o 
 -13   1  10        0.41        2.77      1.56 o 
 -12   1  10        0.09        0.90      1.82 o 
 -11   1  10        1.57        4.80      1.13 o 
 -10   1  10       10.04        8.81      2.77 o 
  -9   1  10        3.78        5.58      3.31 o 
  -8   1  10        0.43        0.04      2.70 o 
  -7   1  10        6.07        6.65      4.58 o 
  -6   1  10       18.60       18.29      2.48 o 
  -5   1  10        0.84        0.93      3.85 o 
  -4   1  10        2.51        3.86      1.69 o 
  -3   1  10        0.29        0.45      1.40 o 
  -2   1  10        0.00        1.43      1.36 o 
  -1   1  10        0.34        3.40      1.57 o 
   0   1  10        2.45        1.53      2.87 o 
   1   1  10       18.68       14.68      6.31 o 
   2   1  10       20.00       16.46      2.73 o 
   3   1  10        0.94        1.10      1.92 o 
   4   1  10       40.06       43.55      2.59 o 
   5   1  10       31.07       35.60      2.63 o 
   6   1  10        5.24        5.76      1.61 o 
   7   1  10       10.69       12.60      4.17 o 
   8   1  10       34.13       29.70      4.54 o 
   9   1  10        6.55        7.52      1.98 o 
  10   1  10        0.04        3.36      1.86 o 
  11   1  10        1.99        2.28      1.89 o 
  12   1  10        0.21        1.59      1.79 o 
  13   1  10        0.05        1.87      2.55 o 
 -17   2  10        3.67        2.99      1.73 o 
 -16   2  10        2.51        3.97      1.63 o 
 -15   2  10        4.74        3.53      1.86 o 
 -14   2  10       47.23       41.10      2.77 o 
 -13   2  10       15.25       17.45      2.25 o 
 -12   2  10       23.34       23.19      3.03 o 
 -11   2  10        2.30       -1.63      1.69 o 
 -10   2  10       13.19       11.78      2.37 o 
  -9   2  10      266.15      258.71     13.01 o 
  -8   2  10       62.03       67.04      6.27 o 
  -7   2  10       59.20       67.02      6.53 o 
  -6   2  10        6.03        4.61      2.16 o 
  -5   2  10      112.00      122.52      5.10 o 
  -4   2  10        0.89        2.50      1.97 o 
  -3   2  10       56.35       67.32      6.27 o 
  -2   2  10        0.13       -2.48      3.03 o 
  -1   2  10       43.89       51.60      4.55 o 
   0   2  10       79.10       84.74      5.38 o 
   1   2  10      283.91      280.35     10.03 o 
   2   2  10       15.36       16.03      3.29 o 
   3   2  10        3.07        2.09      2.28 o 
   4   2  10       61.21       75.40      5.67 o 
   5   2  10      185.41      190.45      5.36 o 
   6   2  10       14.76       13.47      2.02 o 
   7   2  10      191.25      198.77      6.19 o 
   8   2  10      403.08      421.73      9.99 o 
   9   2  10       70.44       82.39      6.87 o 
  10   2  10        2.73        2.45      2.43 o 
  11   2  10       44.37       47.01      3.99 o 
  12   2  10       97.25      106.63      5.58 o 
 -16   3  10        1.66        0.14      1.88 o 
 -15   3  10        0.16        2.96      3.52 o 
 -14   3  10        0.93        1.40      1.51 o 
 -13   3  10        1.11        1.83      1.94 o 
 -12   3  10        0.72        0.80      3.22 o 
 -11   3  10        1.82        8.25      2.43 o 
 -10   3  10       21.06       16.72      4.83 o 
  -9   3  10        4.39        4.99      4.55 o 
  -8   3  10        5.99        1.32      3.99 o 
  -7   3  10        4.70        2.39      2.65 o 
  -6   3  10       42.99       33.01      5.93 o 
  -5   3  10        0.42       -1.70      1.76 o 
  -4   3  10        7.79        9.93      2.59 o 
  -3   3  10        0.00        4.07      2.24 o 
  -2   3  10        0.24        0.05      1.99 o 
  -1   3  10        0.97       -0.97      1.89 o 
   0   3  10        2.83        6.03      2.72 o 
   1   3  10       34.69       33.35      3.63 o 
   2   3  10       55.81       57.65      5.58 o 
   3   3  10        1.33        3.79      2.64 o 
   4   3  10       95.43      105.81      6.88 o 
   5   3  10       52.69       54.73      5.55 o 
   6   3  10       13.64       14.37      2.79 o 
   7   3  10       24.36       29.15      4.03 o 
   8   3  10       94.57       97.91      4.69 o 
   9   3  10       12.33       10.47      2.87 o 
  10   3  10        0.54        5.19      2.02 o 
 -14   4  10        8.18        7.38      1.66 o 
 -13   4  10        6.82        3.14      1.66 o 
 -12   4  10        0.00        2.73      2.27 o 
 -11   4  10       11.81       11.52      7.68 o 
 -10   4  10       42.68       50.00      7.29 o 
  -9   4  10      486.46      530.33     18.22 o 
  -8   4  10       34.50       38.27      6.11 o 
  -7   4  10        0.10        0.84      2.23 o 
  -6   4  10       89.13      102.36      5.87 o 
  -5   4  10       35.77       32.40      4.06 o 
  -4   4  10        0.00       -0.44      2.00 o 
  -3   4  10       22.60       19.24      5.78 o 
  -2   4  10        0.03       -1.32      1.99 o 
  -1   4  10       24.61       35.09      7.36 o 
   0   4  10       43.78       42.49      4.45 o 
   1   4  10      263.23      279.73      9.34 o 
   2   4  10        2.82        2.33      2.53 o 
   3   4  10        0.30        4.06      2.51 o 
   4   4  10       28.01       31.54      4.98 o 
   5   4  10      122.04      127.52      4.27 o 
   6   4  10        9.20       11.55      2.22 o 
   7   4  10      158.68      174.20      8.05 o 
   8   4  10      251.14      255.33      6.98 o 
 -10   5  10        0.55        8.25      4.72 o 
  -9   5  10        4.17       13.17      4.78 o 
  -8   5  10       14.58       19.19      3.60 o 
  -7   5  10       10.39       11.01      5.34 o 
  -6   5  10        2.16        3.72      2.57 o 
  -5   5  10        3.92        3.13      2.82 o 
  -4   5  10        2.07        6.49      2.85 o 
  -3   5  10        8.27       10.52      3.19 o 
  -2   5  10        0.78       -2.33      2.32 o 
  -1   5  10        0.03       -2.07      2.39 o 
   0   5  10        1.27        5.95      2.56 o 
   1   5  10        0.46        2.83      2.65 o 
   2   5  10        6.52       10.42      3.16 o 
   3   5  10        0.10       -0.17      2.44 o 
   4   5  10        1.71        1.96      2.00 o 
 -13   1  11       13.96       14.37      2.46 o 
 -12   1  11      110.98      126.40      7.20 o 
 -11   1  11        9.19        7.88      3.68 o 
 -10   1  11       30.68       34.54      4.38 o 
  -9   1  11      130.65      150.52      6.30 o 
  -8   1  11      118.53      123.35      7.71 o 
  -7   1  11        0.15       -0.40      3.01 o 
  -6   1  11       31.50       34.97      3.84 o 
  -5   1  11      131.27      134.12      5.01 o 
  -4   1  11        3.87        2.16      1.62 o 
  -3   1  11       25.22       32.39      5.18 o 
  -2   1  11       10.02       13.32      3.67 o 
  -1   1  11        0.01        1.56      2.01 o 
   0   1  11        4.81        3.82      2.71 o 
   1   1  11        0.47        0.52      1.56 o 
   2   1  11       82.03       88.94      5.02 o 
   3   1  11      104.12      123.15      6.06 o 
   4   1  11        0.72        4.58      3.25 o 
   5   1  11      188.15      206.36      8.42 o 
   6   1  11       51.45       54.64      4.92 o 
   7   1  11       22.28       27.06      2.60 o 
 -12   2  11       13.48       17.12      5.01 o 
 -11   2  11        9.85       15.48      4.78 o 
 -10   2  11        1.39        1.23      4.77 o 
  -9   2  11       14.28       15.87      3.30 o 
  -8   2  11        5.05        4.05      3.38 o 
  -7   2  11        0.62       -0.32      1.73 o 
  -6   2  11        1.00        1.69      2.96 o 
  -5   2  11        1.44       -0.66      2.76 o 
  -4   2  11        0.05        1.62      1.73 o 
  -3   2  11        0.43        0.99      1.76 o 
  -2   2  11        0.21        4.31      1.91 o 
  -1   2  11        0.52        3.01      2.13 o 
   0   2  11        6.56        8.99      2.52 o 
   1   2  11        1.76        2.84      3.08 o 
   2   2  11       14.79       13.70      3.10 o 
   3   2  11        4.90        5.17      2.56 o 
   4   2  11        0.31        3.35      2.46 o 
   5   2  11       20.01       16.38      3.56 o 
   6   2  11       36.61       43.12      4.97 o 
  -9   3  11      367.52      391.06     15.10 o 
  -8   3  11        3.57        5.48      2.47 o 
  -7   3  11        1.62        1.14      2.06 o 
  -6   3  11        0.29        2.65      2.24 o 
  -5   3  11       28.49       28.70      3.53 o 
  -4   3  11        8.30       12.18      4.45 o 
  -3   3  11       22.97       22.57      7.65 o 
  -2   3  11       19.12       14.79      2.87 o 
  -1   3  11       20.15       17.94      3.73 o 
   0   3  11        0.65        2.07      3.43 o 
   1   3  11       14.76       13.86      4.02 o 
   2   3  11        0.00        2.35      2.10 o 
   3   3  11        6.82       10.13      3.24 o 
                                                 
